# Supplementary material for: Scholarly publishing’s hidden diversity: How exclusive databases sustain the oligopoly of academic publishers
Source: PLoS One. 2025 Jun 26;20(6):e0327015. doi: 10.1371/journal.pone.0327015 (PMC12200654; doi:10.1371/journal.pone.0327015)
Supplement: S1 Table — Standardized publisher names and one or multiple variants of these, along width the number of articles retrieved using Dimensions and WoS, as well as the type of organization, either “Publisher”, “Aggregator” or “Questionable”. (XLSX) [file pone.0327015.s001.xlsx]

## Sheet: Feuil1
publisher_standardized	publisher_variants	articles_dimensions	articles_wos	type
ELSEVIER	ACADEMIC PRESS (LONDON) LTD	0	3695	Publisher
ELSEVIER	ACADEMIC PRESS AUST	0	5183	Publisher
ELSEVIER	ACADEMIC PRESS INC	0	43902	Publisher
ELSEVIER	ACADEMIC PRESS INC ELSEVIER SCIENCE	0	465294	Publisher
ELSEVIER	ACADEMIC PRESS INC JNL-COMP SUBSCRIPTIONS	0	165235	Publisher
ELSEVIER	ACADEMIC PRESS LTD	0	63382	Publisher
ELSEVIER	ACADEMIC PRESS LTD ELSEVIER SCIENCE LTD	0	12690	Publisher
ELSEVIER	ACADEMIC PRESS LTD- ELSEVIER SCIENCE LTD	0	164909	Publisher
ELSEVIER	ACADEMIC PRESS LTD-ELSEVIER SCIENCE LTD	0	2876	Publisher
ELSEVIER	CHURCHILL LIVINGSTONE	0	72838	Publisher
ELSEVIER	CHURCHILL LIVINGSTONE INC MEDICAL PUBLISHERS	0	19710	Publisher
ELSEVIER	EDITIONS SCIENTIFIQUES ELSEVIER	0	17361	Publisher
ELSEVIER	EDITIONS SCIENTIFIQUES MEDICALES ELSEVIER	0	26601	Publisher
ELSEVIER	ELSEVIER	10934975	1294288	Publisher
ELSEVIER	ELSEVIER - DIVISION REED ELSEVIER INDIA PVT LTD	0	663	Publisher
ELSEVIER	ELSEVIER ACADEMIC PRESS INC	0	26933	Publisher
ELSEVIER	ELSEVIER ADVANCED TECHNOLOGY	0	18829	Publisher
ELSEVIER	ELSEVIER BRAZIL	0	1260	Publisher
ELSEVIER	ELSEVIER DOYMA SL	0	5301	Publisher
ELSEVIER	ELSEVIER ESPANA	0	1668	Publisher
ELSEVIER	ELSEVIER ESPANA S I	0	44	Publisher
ELSEVIER	ELSEVIER ESPANA SLU	0	8613	Publisher
ELSEVIER	ELSEVIER FRANCE-EDITIONS SCIENTIFIQUES MEDICALES ELSEVIER	0	94595	Publisher
ELSEVIER	ELSEVIER GMBH	0	47173	Publisher
ELSEVIER	ELSEVIER GMBH, URBAN & FISCHER VERLAG	0	25020	Publisher
ELSEVIER	ELSEVIER INC	0	16497	Publisher
ELSEVIER	ELSEVIER INFORMACION PROFESSIONAL, S A	0	210	Publisher
ELSEVIER	ELSEVIER IRELAND LTD	0	207673	Publisher
ELSEVIER	ELSEVIER MASSON	0	3861	Publisher
ELSEVIER	ELSEVIER MASSON SAS EDITEUR	0	1923	Publisher
ELSEVIER	ELSEVIER MASSON, CORP OFF	0	10846	Publisher
ELSEVIER	ELSEVIER MASSON, CORPORATION OFFICE	0	4962	Publisher
ELSEVIER	ELSEVIER PRENSA S A	0	115	Publisher
ELSEVIER	ELSEVIER SCI IRELAND LTD	0	81218	Publisher
ELSEVIER	ELSEVIER SCI LTD	0	1045142	Publisher
ELSEVIER	ELSEVIER SCI PUBL IRELAND LTD	0	4429	Publisher
ELSEVIER	ELSEVIER SCIENCE BV	0	1838955	Publisher
ELSEVIER	ELSEVIER SCIENCE INC	0	825978	Publisher
ELSEVIER	ELSEVIER SCIENCE LONDON	0	27630	Publisher
ELSEVIER	ELSEVIER SCIENCE LTD	0	787	Publisher
ELSEVIER	ELSEVIER SCIENCE PUBL B V	0	3154	Publisher
ELSEVIER	ELSEVIER SCIENCE PUBL CO INC	0	4467	Publisher
ELSEVIER	ELSEVIER SCIENCE PUBLISHERS BV	0	1	Publisher
ELSEVIER	ELSEVIER SCIENCE SA	0	424311	Publisher
ELSEVIER	ELSEVIER SCIENCE SA LAUSANNE	0	106834	Publisher
ELSEVIER	ELSEVIER SINGAPORE PTE LTD	0	1594	Publisher
ELSEVIER	ELSEVIER TAIWAN	0	10067	Publisher
ELSEVIER	ELSEVIER URBAN & PARTNER SP Z O O	0	1010	Publisher
ELSEVIER	ELSEVIER URBAN & PARTNER SP. Z O O	0	140	Publisher
ELSEVIER	ELSEVIER-IRCS LTD	0	0	Publisher
ELSEVIER	EXCERPTA MEDICA INC	0	25792	Publisher
ELSEVIER	EXCERPTA MEDICA INC-ELSEVIER SCIENCE INC	0	22945	Publisher
ELSEVIER	GAUTHIER-VILLARS/EDITIONS ELSEVIER	0	6909	Publisher
ELSEVIER	HANLEY & BELFUS-ELSEVIER INC	0	869	Publisher
ELSEVIER	JAI PRESS INC	0	6541	Publisher
ELSEVIER	JAI-ELSEVIER LTD	0	19	Publisher
ELSEVIER	JAI-ELSEVIER SCI BV	0	115	Publisher
ELSEVIER	JAI-ELSEVIER SCIENCE INC	0	99	Publisher
ELSEVIER	K G SAUR VERLAG KG	0	708	Publisher
ELSEVIER	MASSON EDITEUR	0	87948	Publisher
ELSEVIER	MOSBY, INC	0	14981	Publisher
ELSEVIER	MOSBY-ELSEVIER	0	116217	Publisher
ELSEVIER	MOSBY-YEAR BOOK INC	0	65455	Publisher
ELSEVIER	PERGAMON PRESS LTD	0	4610	Publisher
ELSEVIER	PERGAMON-ELSEVIER SCIENCE LTD	0	1755792	Publisher
ELSEVIER	REED BUSINESS INFORMATION	0	1406	Publisher
ELSEVIER	REED BUSINESS INFORMATION LTD	0	6275	Publisher
ELSEVIER	REED BUSINESS INFORMATION US	0	1870	Publisher
ELSEVIER	REED BUSINESS PUBLISHING LTD	0	10230	Publisher
ELSEVIER	REED HEALTHCARE COMMUNICATIONS	0	668	Publisher
ELSEVIER	W B SAUNDERS CO	0	97690	Publisher
ELSEVIER	W B SAUNDERS CO LTD	0	53344	Publisher
ELSEVIER	W B SAUNDERS CO-ELSEVIER INC	0	157547	Publisher
ELSEVIER	WOODHEAD PUBL LIMITED	0	301	Publisher
SPRINGER NATURE	BIOMED CENTRAL LTD	0	68738	Publisher
SPRINGER NATURE	BIRKHAUSER VERLAG AG	0	29519	Publisher
SPRINGER NATURE	CONSULTANTS BUREAU/SPRINGER	0	9550	Publisher
SPRINGER NATURE	CURRENT MEDICINE GROUP	0	4963	Publisher
SPRINGER NATURE	DR DIETRICH STEINKOPFF VERLAG	0	14449	Publisher
SPRINGER NATURE	HUMANA PRESS INC	0	37668	Publisher
SPRINGER NATURE	MAIK NAUKA/INTERPERIODICA/SPRINGER	0	176365	Publisher
SPRINGER NATURE	NATURE AMERICA INC	0	3548	Publisher
SPRINGER NATURE	NATURE PORTFOLIO	0	11447	Publisher
SPRINGER NATURE	NATURE PUBL GROUP	0	18	Publisher
SPRINGER NATURE	NATURE PUBLISHING GROUP	0	279851	Publisher
SPRINGER NATURE	NATURE RESEARCH	0	21591	Publisher
SPRINGER NATURE	PALGRAVE MACMILLAN LTD	0	12021	Publisher
SPRINGER NATURE	PHYSICA-VERLAG GMBH & CO	0	2870	Publisher
SPRINGER NATURE	PLENUM PRESS DIV PLENUM PUBLISHING CORP	0	2706	Publisher
SPRINGER NATURE	PLENUM PUBL CORP	0	180364	Publisher
SPRINGER NATURE	PLENUM PUBLISHERS	0	25	Publisher
SPRINGER NATURE	SPEKTRUM AKADEMISCHER VERLAG-SPRINGER-VERLAG GMBH	0	414	Publisher
SPRINGER NATURE	SPRINGER	0	1837597	Publisher
SPRINGER NATURE	SPRINGER BASEL AG	0	36212	Publisher
SPRINGER NATURE	SPRINGER BIRKHAUSER	0	8676	Publisher
SPRINGER NATURE	SPRINGER FRANCE	0	13418	Publisher
SPRINGER NATURE	SPRINGER HEIDELBERG	0	340603	Publisher
SPRINGER NATURE	SPRINGER IBERICA	0	132	Publisher
SPRINGER NATURE	SPRINGER INDIA	0	26974	Publisher
SPRINGER NATURE	SPRINGER INTERNATIONAL PUBLISHING AG	0	44027	Publisher
SPRINGER NATURE	SPRINGER JAPAN KK	0	39123	Publisher
SPRINGER NATURE	SPRINGER LONDON LTD	0	55005	Publisher
SPRINGER NATURE	Springer Nature	5782763	0	Publisher
SPRINGER NATURE	SPRINGER NATURE SWITZERLAND AG	0	13	Publisher
SPRINGER NATURE	SPRINGER NATURE, CO-PUBL CTR EXCELLENCE GENOMIC MED RES	0	59	Publisher
SPRINGER NATURE	SPRINGER PUBL CO	0	452	Publisher
SPRINGER NATURE	SPRINGER PUBLISHING CO	0	1439	Publisher
SPRINGER NATURE	Springer Publishing Company	10443	0	Publisher
SPRINGER NATURE	SPRINGER SINGAPORE PTE LTD	0	7490	Publisher
SPRINGER NATURE	SPRINGER TOKYO	0	6535	Publisher
SPRINGER NATURE	SPRINGER VERLAG	0	307689	Publisher
SPRINGER NATURE	SPRINGER VIEWEG-SPRINGER FACHMEDIEN WIESBADEN GMBH	0	2737	Publisher
SPRINGER NATURE	SPRINGER WIEN	0	64451	Publisher
SPRINGER NATURE	SPRINGER/PLENUM PUBLISHERS	0	123171	Publisher
SPRINGER NATURE	SPRINGERNATURE	0	48085	Publisher
SPRINGER NATURE	SPRINGEROPEN	0	20200	Publisher
SPRINGER NATURE	SPRINGER-V D I VERLAG GMBH	0	1394	Publisher
SPRINGER NATURE	SPRINGER-V D I VERLAG GMBH & CO KG	0	1778	Publisher
SPRINGER NATURE	SPRINGER-VERLAG	0	50363	Publisher
SPRINGER NATURE	SPRINGER-VERLAG BERLIN	0	126161	Publisher
SPRINGER NATURE	SPRINGER-VERLAG FRANCE	0	119	Publisher
SPRINGER NATURE	SPRINGER-VERLAG HEIDELBERG	0	184	Publisher
SPRINGER NATURE	SPRINGER-VERLAG IBERICA	0	80	Publisher
SPRINGER NATURE	SPRINGER-VERLAG ITALIA SRL	0	16594	Publisher
SPRINGER NATURE	SPRINGER-VERLAG LONDON LTD	0	3041	Publisher
SPRINGER NATURE	SPRINGER-VERLAG SINGAPORE PTE LTD	0	2811	Publisher
SPRINGER NATURE	SPRINGER-VERLAG TOKYO	0	1889	Publisher
SPRINGER NATURE	SPRINGER-VERLAG WIEN	0	26411	Publisher
SPRINGER NATURE	SPRINGER-VERLAG, LONDON LTD	0	237	Publisher
SPRINGER NATURE	URBAN & VOGEL	0	14056	Publisher
WILEY	BLACKWELL FUTURA PUBLISHING, INC	0	665	Publisher
WILEY	BLACKWELL MUNKSGAARD	0	13942	Publisher
WILEY	BLACKWELL PUBL	0	175	Publisher
WILEY	BLACKWELL PUBL LTD	0	35353	Publisher
WILEY	BLACKWELL PUBLISHERS	0	11144	Publisher
WILEY	BLACKWELL PUBLISHING	0	53212	Publisher
WILEY	BLACKWELL PUBLISHING ASIA	0	6432	Publisher
WILEY	BLACKWELL PUBLISHING INC	0	5714	Publisher
WILEY	BLACKWELL PUBLISHING LTD	0	23595	Publisher
WILEY	BLACKWELL SCIENCE	0	12130	Publisher
WILEY	BLACKWELL SCIENCE ASIA	0	4545	Publisher
WILEY	BLACKWELL SCIENCE INC	0	24382	Publisher
WILEY	BLACKWELL SCIENCE LTD	0	151207	Publisher
WILEY	BLACKWELL SCIENCE PUBL	0	1646	Publisher
WILEY	BLACKWELL SCIENCE PUBL AUSTR	0	868	Publisher
WILEY	BLACKWELL SCIENCE PUBL INC CAMBRIDGE	0	1602	Publisher
WILEY	BLACKWELL VERLAG GMBH	0	2672	Publisher
WILEY	BLACKWELL WISSENSCHAFTS VERLAG GMBH	0	1049	Publisher
WILEY	BLACKWELL WISSENSCHAFTS-VERLAG GESMBH	0	1554	Publisher
WILEY	BLACKWELL WISSENSCHAFTS-VERLAG GMBH	0	17342	Publisher
WILEY	BLACKWELL-MZV MEDIZINISCHE ZEITSCHRIFTENGES MBH	0	24	Publisher
WILEY	ERNST & SOHN-A WILEY CO	0	856	Publisher
WILEY	Hindawi	307251	0	Publisher
WILEY	HINDAWI LTD	0	153537	Publisher
WILEY	HINDAWI PUBLISHING CORP	0	590	Publisher
WILEY	HINDAWI PUBLISHING CORPORATION	0	6992	Publisher
WILEY	JOHN WILEY & SONS	0	23	Publisher
WILEY	JOHN WILEY & SONS INC	0	107796	Publisher
WILEY	JOHN WILEY & SONS LTD	0	123907	Publisher
WILEY	JOSSEY-BASS INC PUBL	0	166	Publisher
WILEY	JOSSEY-BASS INC PUBL-JOHN WILEY & SONS	0	23	Publisher
WILEY	MUNKSGAARD INT PUBL LTD	0	94037	Publisher
WILEY	SCRIPTA TECHNICA-JOHN WILEY & SONS	0	6441	Publisher
WILEY	VCH PUBLISHERS INC	0	40662	Publisher
WILEY	WHURR PUBLISHERS LTD	0	671	Publisher
WILEY	WILEY	4313776	2005691	Publisher
WILEY	WILEY PERIODICALS	0	423	Publisher
WILEY	WILEY PERIODICALS, INC	0	10393	Publisher
WILEY	WILEY-BLACKWELL	0	341277	Publisher
WILEY	WILEY-BLACKWELL PUBLISHING, INC	0	25529	Publisher
WILEY	WILEY-HINDAWI	0	31681	Publisher
WILEY	WILEY-LISS	0	136609	Publisher
WILEY	WILEY-LISS, INC	0	203	Publisher
WILEY	WILEY-V C H VERLAG GMBH	0	415366	Publisher
WILEY	WILEY-V C H VERLAGSGESELLSCHAFT MBH	0	136	Publisher
WILEY	WILEY-VCH, INC	0	43	Publisher
unknown	Unknown	3442859	0	Publisher
TAYLOR & FRANCIS	A A BALKEMA	0	297	Publisher
TAYLOR & FRANCIS	A A BALKEMA - TAYLOR & FRANCIS THE NETHERLANDS	0	6	Publisher
TAYLOR & FRANCIS	ANALYTIC PRESS INC	0	148	Publisher
TAYLOR & FRANCIS	BRUNNER-ROUTLEDGE	0	228	Publisher
TAYLOR & FRANCIS	CARFAX PUBLISHING	0	9135	Publisher
TAYLOR & FRANCIS	CARFAX PUBLISHING-TAYLOR & FRANCIS GROUP	0	426	Publisher
TAYLOR & FRANCIS	CRC PRESS INC	0	2644	Publisher
TAYLOR & FRANCIS	CRC PRESS LLC	0	1278	Publisher
TAYLOR & FRANCIS	CRC PRESS-TAYLOR & FRANCIS GROUP	0	275	Publisher
TAYLOR & FRANCIS	DOVE MEDICAL PRESS LTD	0	43083	Publisher
TAYLOR & FRANCIS	FRANK CASS CO LTD	0	4272	Publisher
TAYLOR & FRANCIS	GORDON BREACH PUBLISHING, TAYLOR & FRANCIS GROUP	0	4593	Publisher
TAYLOR & FRANCIS	HARWOOD ACAD PUBL GMBH, TAYLOR & FRANCIS GROUP	0	871	Publisher
TAYLOR & FRANCIS	INFORMA HEALTHCARE	0	30406	Publisher
TAYLOR & FRANCIS	INFORMA HEALTHCARE-SWEDEN	0	37	Publisher
TAYLOR & FRANCIS	INFORMA HEALTHCARE-TAYLOR & FRANCIS	0	216	Publisher
TAYLOR & FRANCIS	LAWRENCE ERLBAUM ASSOC INC-TAYLOR & FRANCIS	0	1709	Publisher
TAYLOR & FRANCIS	LIBRAPHARM/INFORMA HEALTHCARE	0	313	Publisher
TAYLOR & FRANCIS	MARCEL DEKKER	0	330	Publisher
TAYLOR & FRANCIS	MARCEL DEKKER INC	0	87262	Publisher
TAYLOR & FRANCIS	PARTHENON PUBLISHING GROUP	0	3047	Publisher
TAYLOR & FRANCIS	PSYCHOLOGY PRESS	0	8536	Publisher
TAYLOR & FRANCIS	ROUTLEDGE	0	8845	Publisher
TAYLOR & FRANCIS	ROUTLEDGE JOURNALS	0	257	Publisher
TAYLOR & FRANCIS	ROUTLEDGE JOURNALS, TAYLOR & FRANCIS LTD	0	407415	Publisher
TAYLOR & FRANCIS	ROUTLEDGE PUBLISHING	0	3	Publisher
TAYLOR & FRANCIS	ROUTLEDGE TAYLOR & FRANCIS LTD	0	2006	Publisher
TAYLOR & FRANCIS	SWETS ZEITLINGER PUBLISHERS	0	9043	Publisher
TAYLOR & FRANCIS	Taylor & Francis	2854373	6394	Publisher
TAYLOR & FRANCIS	TAYLOR & FRANCIS AS	0	21867	Publisher
TAYLOR & FRANCIS	TAYLOR & FRANCIS AUSTRALASIA	0	247	Publisher
TAYLOR & FRANCIS	TAYLOR & FRANCIS AUSTRALIA	0	688	Publisher
TAYLOR & FRANCIS	TAYLOR & FRANCIS INC	0	343928	Publisher
TAYLOR & FRANCIS	TAYLOR & FRANCIS LTD	0	666363	Publisher
TAYLOR & FRANCIS	TAYLOR & FRANCIS LTD LONDON	0	3288	Publisher
IEEE	IEEE	0	293	Publisher
IEEE	IEEE CANADA	0	607	Publisher
IEEE	IEEE COMPUTER SOC	0	55565	Publisher
IEEE	IEEE-INST ELECTRICAL ELECTRONICS ENGINEERS INC	0	750929	Publisher
IEEE	IEE-INST ELEC ENG	0	41045	Publisher
IEEE	INSTITUTE OF ELECTRICAL AND ELECTRONICS ENGINEERS (IEEE)	1022585	0	Publisher
IEEE	Institute of Electrical and Electronics Engineers (IEEE)	1022585	0	Publisher
SAGE PUBLICATIONS	ARNOLD, HODDER HEADLINE PLC	0	3047	Publisher
SAGE PUBLICATIONS	CORWIN PRESS INC A SAGE PUBLICATIONS CO	0	936	Publisher
SAGE PUBLICATIONS	HODDER ARNOLD, HODDER HEADLINE PLC	0	296	Publisher
SAGE PUBLICATIONS	KINGSTON PRESS SERVICES LTD	0	408	Publisher
SAGE PUBLICATIONS	SAGE Publications	1281775	0	Publisher
SAGE PUBLICATIONS	SAGE PUBLICATIONS INC	0	367917	Publisher
SAGE PUBLICATIONS	SAGE PUBLICATIONS INDIA PVT LTD	0	1263	Publisher
SAGE PUBLICATIONS	SAGE PUBLICATIONS LTD	0	320621	Publisher
SAGE PUBLICATIONS	SAGE PUBLICATIONS PVT LTD	0	448	Publisher
OXFORD UNIVERSITY PRESS (OUP)	OXFORD UNIV	0	321	Publisher
OXFORD UNIVERSITY PRESS (OUP)	OXFORD UNIV PRESS	0	553942	Publisher
OXFORD UNIVERSITY PRESS (OUP)	OXFORD UNIV PRESS INC	0	205333	Publisher
OXFORD UNIVERSITY PRESS (OUP)	OXFORD UNIV PRESS UNITED KINGDOM	0	48298	Publisher
OXFORD UNIVERSITY PRESS (OUP)	OXFORD UNIVERSITY PRESS	0	47	Publisher
OXFORD UNIVERSITY PRESS (OUP)	Oxford University Press (OUP)	1225911	0	Publisher
WOLTERS KLUWER	KLUWER ACADEMIC PUBL	0	166064	Publisher
WOLTERS KLUWER	KLUWER ACADEMIC/PLENUM PUBL	0	21381	Publisher
WOLTERS KLUWER	KLUWER ACADEMIC/PLENUM PUBLISHERS	0	1794	Publisher
WOLTERS KLUWER	KLUWER ACADEMIC-HUMAN SCIENCES PRESS	0	2349	Publisher
WOLTERS KLUWER	Kluwer Law International	14849	248	Publisher
WOLTERS KLUWER	LIPPINCOTT WILLIAMS & WILKINS	0	689614	Publisher
WOLTERS KLUWER	MEDKNOW PUBLICATIONS	0	1887	Publisher
WOLTERS KLUWER	MEDKNOW PUBLICATIONS & MEDIA PVT LTD	0	11227	Publisher
WOLTERS KLUWER	WILLIAMS & WILKINS	0	90278	Publisher
WOLTERS KLUWER	Wolters Kluwer	1167175	0	Publisher
WOLTERS KLUWER	WOLTERS KLUWER HEALTH	0	156	Publisher
WOLTERS KLUWER	Wolters Kluwer Hungary Kft.	0	0	Publisher
WOLTERS KLUWER	WOLTERS KLUWER MEDKNOW PUBLICATIONS	0	32097	Publisher
AMERICAN CHEMICAL SOCIETY (ACS)	AMER CHEMICAL SOC	0	1086903	Publisher
AMERICAN CHEMICAL SOCIETY (ACS)	AMER CHEMICAL SOC INC	0	2363	Publisher
AMERICAN CHEMICAL SOCIETY (ACS)	American Chemical Society (ACS)	944783	0	Publisher
IOP PUBLISHING	IOP Publishing	853046	0	Publisher
IOP PUBLISHING	IOP PUBLISHING LTD	0	461791	Publisher
MDPI	MDPI	694212	586824	Publisher
MDPI	MDPI AG	0	20118	Publisher
MDPI	MOLECULAR DIVERSITY PRESERVATION INT	0	138	Publisher
MDPI	MOLECULAR DIVERSITY PRESERVATION INTERNATIONAL-MDPI	0	234	Publisher
AMERICAN PHYSICAL SOCIETY	AMER PHYSICAL SOC	0	427004	Publisher
AMERICAN PHYSICAL SOCIETY	AMERICAN PHYSICAL SOC	0	115622	Publisher
AMERICAN PHYSICAL SOCIETY	American Physical Society (APS)	572439	0	Publisher
CAMBRIDGE UNIVERSITY PRESS	CAMBRIDGE UNIV PRESS	0	344253	Publisher
CAMBRIDGE UNIVERSITY PRESS	Cambridge University Press (CUP)	552919	0	Publisher
ROYAL SOCIETY OF CHEMISTRY	Royal Society of Chemistry (RSC)	499655	0	Publisher
AIP PUBLISHING	A V S AMER INST PHYSICS	0	16295	Publisher
AIP PUBLISHING	ACOUSTICAL SOC AMER AMER INST PHYSICS	0	17431	Publisher
AIP PUBLISHING	AIP Publishing	467212	3988	Publisher
AIP PUBLISHING	AIP PUBLISHING LLC	0	56	Publisher
AIP PUBLISHING	AMER ASSOC PHYSICISTS MEDICINE AMER INST PHYSICS	0	2895	Publisher
AIP PUBLISHING	AMER ASSOC PHYSICS TEACHERS AMER INST PHYSICS	0	1385	Publisher
AIP PUBLISHING	AMER INST PHYSICS	0	471477	Publisher
AIP PUBLISHING	BIOMEDICAL ENGINEERING SOC AMER INST PHYSICS	0	131	Publisher
AIP PUBLISHING	JOURNAL OF RHEOLOGY AMER INST PHYSICS	0	177	Publisher
AIP PUBLISHING	JOURNAL RHEOLOGY AMER INST PHYSICS	0	851	Publisher
SCIELO	FapUNIFESP (SciELO)	344269	0	Aggregator
SCIELO	SciELO Agencia Nacional de Investigacion y Desarrollo (ANID)	41115	0	Aggregator
DE GRUYTER	AKADEMIE VERLAG GMBH	0	41114	Publisher
DE GRUYTER	ALDINE DE GRUYTER DIVISION WALTER DE GRUYTER INC	0	71	Publisher
DE GRUYTER	De Gruyter	352174	0	Publisher
DE GRUYTER	DE GRUYTER MOUTON	0	4582	Publisher
DE GRUYTER	DE GRUYTER OPEN LTD	0	2662	Publisher
DE GRUYTER	DE GRUYTER POLAND SP Z O O	0	5176	Publisher
DE GRUYTER	DE GRUYTER POLAND SP ZOO	0	3700	Publisher
DE GRUYTER	MOUTON DE GRUYTER	0	2330	Publisher
DE GRUYTER	WALTER DE GRUYTER & CO	0	25625	Publisher
DE GRUYTER	WALTER DE GRUYTER GMBH	0	94392	Publisher
PUBLIC LIBRARY OF SCIENCE	Public Library of Science (PLoS)	294746	0	Publisher
PUBLIC LIBRARY OF SCIENCE	PUBLIC LIBRARY SCIENCE	0	291505	Publisher
THIEME PUBLISHING GROUP	DEMETER VERLAG GEORG THIEME VERLAG	0	439	Publisher
THIEME PUBLISHING GROUP	GEORG THIEME VERLAG KG	0	106665	Publisher
THIEME PUBLISHING GROUP	Thieme	289917	0	Publisher
THIEME PUBLISHING GROUP	THIEME MEDICAL PUBL INC	0	27526	Publisher
FRONTIERS	Frontiers	288359	311	Publisher
FRONTIERS	FRONTIERS IN BIOSCIENCE INC	0	3352	Publisher
FRONTIERS	Frontiers in Life Sciences and Related Technologies	15	0	Publisher
FRONTIERS	Frontiers in Medical Case Reports	68	0	Publisher
FRONTIERS	FRONTIERS MEDIA SA	0	235857	Publisher
FRONTIERS	FRONTIERS RES FOUND	0	251	Publisher
FRONTIERS	FRONTIERS RESEARCH FOUNDATION	0	3689	Publisher
PLEIADES PUBLISHING	Pleiades Publishing	281599	0	Publisher
PLEIADES PUBLISHING	PLEIADES PUBLISHING INC	0	76691	Publisher
EMERALD	EMERALD	271994	1550	Publisher
EMERALD	EMERALD GROUP PUBLISHING LIMITED	0	7828	Publisher
EMERALD	EMERALD GROUP PUBLISHING LTD	0	65543	Publisher
AMERICAN SOCIETY FOR MICROBIOLOGY	American Society for Microbiology	221125	0	Publisher
BMJ	B M J PUBLISHING GROUP	0	13801	Publisher
BMJ	BMJ	218445	0	Publisher
BMJ	BMJ PUBLISHING GROUP	0	118877	Publisher
KARGER PUBLISHERS	KARGER	0	200585	Publisher
KARGER PUBLISHERS	Karger Publishers	206877	0	Publisher
EGYPTIAN KNOWLEDGE BANK	Egyptian Knowledge Bank	204307	0	Publisher
EDP SCIENCES	EDP SCIENCES	199377	14	Publisher
AMERICAN GEOPHYSICAL UNION	American Geophysical Union (AGU)	176868	0	Publisher
WORLD SCIENTIFIC PUBLISHING	World Scientific Publishing	170089	0	Publisher
CAIRN	CAIRN	165666	0	Aggregator
OPENEDITION	OpenEdition	163183	0	Aggregator
MARY ANN LIEBERT	Mary Ann Liebert	157808	0	Publisher
MARY ANN LIEBERT	MARY ANN LIEBERT INC	0	13463	Publisher
MARY ANN LIEBERT	MARY ANN LIEBERT INC PUBL	0	22927	Publisher
MARY ANN LIEBERT	MARY ANN LIEBERT, INC	0	93458	Publisher
OPTICA PUBLISHING GROUP	Optica Publishing Group	157178	0	Publisher
PERSEE PROGRAM	PERSEE Program	140281	0	Aggregator
AMERICAN PSYCHOLOGICAL ASSOCIATION	American Psychological Association (APA)	134235	0	Publisher
AMERICAN PHYSIOLOGICAL SOCIETY	American Physiological Society	130929	0	Publisher
JOHNS HOPKINS UNIV PRESS	JOHNS HOPKINS UNIV	0	1091	Publisher
JOHNS HOPKINS UNIV PRESS	JOHNS HOPKINS UNIV PRESS	0	46012	Publisher
JOHNS HOPKINS UNIV PRESS	Johns Hopkins University Press	128580	0	Publisher
TRANS TECH PUBLICATIONS	Trans Tech Publications	125418	774	Publisher
PROCEEDINGS OF THE NATIONAL ACADEMY OF SCIENCES	Proceedings of the National Academy of Sciences	117105	0	Publisher
CANADIAN SCIENCE PUBLISHING	CANADIAN SCIENCE PUBLISHING	113396	30412	Publisher
SCIENTIFIC RESEARCH PUBLISHING	Scientific Research Publishing	101230	0	Questionable
AMERICAN MEDICAL ASSOCIATION (AMA)	American Medical Association (AMA)	95895	0	Publisher
BENTHAM SCIENCE PUBLISHERS	BENTHAM SCIENCE PUBL	0	1358	Publisher
BENTHAM SCIENCE PUBLISHERS	BENTHAM SCIENCE PUBL LTD	0	64489	Publisher
BENTHAM SCIENCE PUBLISHERS	Bentham Science Publishers	93691	0	Publisher
BRILL ACADEMIC PUBLISHERS	BRILL	0	9914	Publisher
BRILL ACADEMIC PUBLISHERS	BRILL ACADEMIC PUBLISHERS	93553	17176	Publisher
BRILL ACADEMIC PUBLISHERS	E J BRILL	0	5425	Publisher
AMERICAN ASTRONOMICAL SOCIETY	American Astronomical Society	93016	0	Publisher
ASSOCIATION FOR COMPUTING MACHINERY (ACM)	Association for Computing Machinery (ACM)	86390	0	Publisher
THE ELECTROCHEMICAL SOCIETY	The Electrochemical Society	86317	0	Publisher
INTERNATIONAL UNION OF CRYSTALLOGRAPHY (IUCR)	International Union of Crystallography (IUCr)	80631	0	Publisher
ASME INTERNATIONAL	ASME International	80438	0	Publisher
OMICS PUBLISHING GROUP	OMICS International	79539	0	Questionable
AMERICAN SOCIETY OF CIVIL ENGINEERS (ASCE)	American Society of Civil Engineers (ASCE)	76381	0	Publisher
AMERICAN ASSOCIATION FOR THE ADVANCEMENT OF SCIENCE (AAAS)	American Association for the Advancement of Science (AAAS)	75340	0	Publisher
COPERNICUS PUBLICATIONS	Copernicus Publications	71426	348	Publisher
SPANDIDOS PUBLICATIONS	SPANDIDOS PUBL LTD	0	60454	Publisher
SPANDIDOS PUBLICATIONS	Spandidos Publications	70974	0	Publisher
IOS PRESS	IOS PRESS	65970	51341	Publisher
XMLINK	XMLink	63800	0	Publisher
CSIRO PUBLISHING	C S I R O PUBLISHING	0	3955	Publisher
CSIRO PUBLISHING	CSIRO PUBLISHING	61632	36018	Publisher
INSTITUTION OF ENGINEERING AND TECHNOLOGY (IET)	Institution of Engineering and Technology (IET)	60749	0	Publisher
AFRICAN JOURNALS ONLINE (AJOL)	African Journals Online (AJOL)	60549	0	Aggregator
JAPAN SOCIETY OF MECHANICAL ENGINEERS	Japan Society of Mechanical Engineers	59398	0	Publisher
AMERICAN METEOROLOGICAL SOCIETY	American Meteorological Society	56564	0	Publisher
AMERICAN SCIENTIFIC PUBLISHERS	American Scientific Publishers	55924	0	Publisher
UNIVERSITY OF CHICAGO PRESS	University of Chicago Press	55804	0	Publisher
THE AMERICAN ASSOCIATION OF IMMUNOLOGISTS	The American Association of Immunologists	55456	0	Publisher
THE ROYAL SOCIETY	The Royal Society	54440	0	Publisher
THE ENDOCRINE SOCIETY	The Endocrine Society	54293	0	Publisher
PORTLAND PRESS	PORTLAND PRESS	54215	25234	Publisher
AMERICAN SOCIETY OF HEMATOLOGY	American Society of Hematology	52821	0	Publisher
MICROBIOLOGY SOCIETY	Microbiology Society	50890	0	Publisher
ALLERTON PRESS	Allerton Press	50854	0	Publisher
ALLERTON PRESS	ALLERTON PRESS INC	0	20634	Publisher
THE COMPANY OF BIOLOGISTS	The Company of Biologists	48384	0	Publisher
ACOUSTICAL SOCIETY OF AMERICA (ASA)	Acoustical Society of America (ASA)	48338	0	Publisher
MARK ALLEN GROUP	Mark Allen Group	47868	0	Publisher
AMERICAN ASSOCIATION FOR CANCER RESEARCH (AACR)	American Association for Cancer Research (AACR)	47764	0	Publisher
SCIENCE ALERT	Science Alert	47764	0	Aggregator
CONSORTIUM ERUDIT	Consortium Erudit	47122	0	Aggregator
NATIONAL LIBRARY OF SERBIA	National Library of Serbia	45720	0	Publisher
UNIVERSIDADE DE SÃO PAULO. AGÊNCIA DE BIBLIOTECAS E COLEÇÕES DIGITAIS	Universidade de São Paulo. Agência de Bibliotecas e Coleções Digitais	45084	0	Publisher
IWA PUBLISHING	IWA PUBLISHING	43334	22886	Publisher
SOCIETY FOR INDUSTRIAL & APPLIED MATHEMATICS (SIAM)	Society for Industrial & Applied Mathematics (SIAM)	42186	0	Publisher
AMERICAN PSYCHIATRIC ASSOCIATION PUBLISHING	American Psychiatric Association Publishing	41932	0	Publisher
AMERICAN MATHEMATICAL SOCIETY (AMS)	American Mathematical Society (AMS)	41578	0	Publisher
BIOSCIENTIFICA	Bioscientifica	41019	0	Publisher
BIOSCIENTIFICA	BIOSCIENTIFICA LTD	0	16602	Publisher
JAPAN SOCIETY OF CIVIL ENGINEERS	Japan Society of Civil Engineers	39687	0	Publisher
SOCIETY FOR NEUROSCIENCE	Society for Neuroscience	39006	0	Publisher
SCIENCEDOMAIN INTERNATIONAL	Sciencedomain International	38308	0	Questionable
PHARMACEUTICAL SOCIETY OF JAPAN	Pharmaceutical Society of Japan	36502	0	Publisher
PHILOSOPHY DOCUMENTATION CENTER	PHILOSOPHY DOCUMENTATION CENTER	36244	2173	Aggregator
ROCKEFELLER UNIVERSITY PRESS	Rockefeller University Press	35310	0	Publisher
DUKE UNIVERSITY PRESS	DUKE UNIV PRESS	0	26366	Publisher
DUKE UNIVERSITY PRESS	Duke University Press	34272	0	Publisher
MEDIP ACADEMY	Medip Academy	33678	0	Publisher
AMERICAN VACUUM SOCIETY	American Vacuum Society	33424	0	Publisher
BAISHIDENG PUBLISHING GROUP	Baishideng Publishing Group	33414	0	Publisher
IGI GLOBAL	IGI GLOBAL	32302	1686	Publisher
SPIE, THE INTERNATIONAL SOCIETY FOR OPTICS AND PHOTONICS	SPIE, the international society for optics and photonics	32045	0	Publisher
CENTRE FOR EVALUATION IN EDUCATION AND SCIENCE (CEON/CEES)	Centre for Evaluation in Education and Science (CEON/CEES)	31936	0	Publisher
SLACK	SLACK	31695	0	Publisher
MAGNOLIA PRESS	MAGNOLIA PRESS	31586	36566	Publisher
ACADEMIC JOURNALS	ACADEMIC JOURNALS	30364	17850	Questionable
ACADEMIC JOURNALS	ACADEMIC JOURNALS INC	0	456	Questionable
IMPACT JOURNALS	Impact Journals	30240	0	Publisher
AMERICAN INSTITUTE OF AERONAUTICS AND ASTRONAUTICS (AIAA)	American Institute of Aeronautics and Astronautics (AIAA)	29247	0	Publisher
JSTOR	JSTOR	28863	0	Aggregator
INTERNATIONAL SOCIETY FOR HORTICULTURAL SCIENCE (ISHS)	International Society for Horticultural Science (ISHS)	28223	0	Publisher
BEGELL HOUSE	Begell House	27910	0	Publisher
BANGLADESH ACADEMY OF SCIENCES	Bangladesh Academy of Sciences	27602	0	Publisher
COLD SPRING HARBOR LABORATORY	Cold Spring Harbor Laboratory	27463	0	Publisher
MIT PRESS	M I T PRESS	0	6645	Publisher
MIT PRESS	MIT PRESS	27308	24302	Publisher
AMERICAN DIABETES ASSOCIATION	American Diabetes Association	27189	0	Publisher
BLUE EYES INTELLIGENCE ENGINEERING AND SCIENCES ENGINEERING AND SCIENCES PUBLICATION - BEIESP	Blue Eyes Intelligence Engineering and Sciences Engineering and Sciences Publication - BEIESP	26996	0	Publisher
ANNUAL REVIEWS	ANNUAL REVIEWS	26653	25640	Publisher
CASE JOURNALS	Case Journals	26200	0	Publisher
AMERICAN ACADEMY OF PEDIATRICS (AAP)	American Academy of Pediatrics (AAP)	26190	0	Publisher
UNIVERSITY OF TORONTO PRESS	University of Toronto Press	26171	0	Publisher
SCIENCE CHINA PRESS	SCIENCE CHINA PRESS	26028	19983	Publisher
JOURNAL OF NEUROSURGERY PUBLISHING GROUP (JNSPG)	Journal of Neurosurgery Publishing Group (JNSPG)	25919	0	Publisher
AME PUBLISHING COMPANY	AME Publishing Company	25679	0	Publisher
AKADEMIAI KIADO ZRT.	Akademiai Kiado Zrt.	25003	0	Publisher
AMERICAN INSTITUTE OF MATHEMATICAL SCIENCES (AIMS)	American Institute of Mathematical Sciences (AIMS)	24943	0	Publisher
AL MANHAL	Al Manhal	24938	0	Publisher
AMERICAN SOCIETY FOR HORTICULTURAL SCIENCE	American Society for Horticultural Science	24826	0	Publisher
RADIOLOGICAL SOCIETY OF NORTH AMERICA (RSNA)	Radiological Society of North America (RSNA)	24427	0	Publisher
NATIONAL ACADEMY OF SCIENCES OF UKRAINE	National Academy of Sciences of Ukraine	24408	0	Publisher
PHYSICAL SOCIETY OF JAPAN	Physical Society of Japan	24043	0	Publisher
AMERICAN SOCIETY FOR CLINICAL INVESTIGATION	American Society for Clinical Investigation	23597	0	Publisher
INSTITUTE FOR OPERATIONS RESEARCH AND THE MANAGEMENT SCIENCES (INFORMS)	Institute for Operations Research and the Management Sciences (INFORMS)	23581	0	Publisher
UNIVERSITY OF CALIFORNIA PRESS	University of California Press	23028	0	Publisher
AMERICAN THORACIC SOCIETY	American Thoracic Society	22974	0	Publisher
ECO-VECTOR	ECO-Vector	22870	0	Publisher
AMERICAN DAIRY SCIENCE ASSOCIATION	American Dairy Science Association	22782	0	Publisher
EDITORIAL CSIC	Editorial CSIC	22555	0	Publisher
HOGREFE PUBLISHING GROUP	Hogrefe Publishing Group	22493	0	Publisher
INDERSCIENCE PUBLISHERS	Inderscience Publishers	22469	0	Publisher
NEPAL JOURNALS ONLINE (JOL)	Nepal Journals Online (JOL)	22120	0	Aggregator
FRANCO ANGELI	FRANCO ANGELI	21749	1560	Publisher
MYJOVE	MyJove	21746	0	Publisher
INSTITUTE OF ELECTRICAL ENGINEERS OF JAPAN (IEE JAPAN)	Institute of Electrical Engineers of Japan (IEE Japan)	21656	0	Publisher
INTER-RESEARCH SCIENCE CENTER	Inter-Research Science Center	21610	0	Publisher
HUMAN KINETICS	Human Kinetics	21499	0	Publisher
AMERICAN SOCIETY OF CLINICAL ONCOLOGY (ASCO)	American Society of Clinical Oncology (ASCO)	21445	0	Publisher
GEOLOGICAL SOCIETY OF LONDON	Geological Society of London	21154	0	Publisher
CELLULE MATHDOC/CENTRE MERSENNE	Cellule MathDoc/Centre Mersenne	20736	0	Publisher
SCIENTIFIC SOCIETIES	Scientific Societies	20531	0	Publisher
AKADEMIZDATCENTER NAUKA	Akademizdatcenter Nauka	20462	0	Publisher
ICE PUBLISHING	ICE PUBLISHING	20409	9809	Publisher
ENVIRONMENTAL HEALTH PERSPECTIVES	Environmental Health Perspectives	20336	0	Publisher
JOHN BENJAMINS PUBLISHING COMPANY	JOHN BENJAMINS B V	0	8	Publisher
JOHN BENJAMINS PUBLISHING COMPANY	JOHN BENJAMINS PUBLISHING CO	0	5923	Publisher
JOHN BENJAMINS PUBLISHING COMPANY	JOHN BENJAMINS PUBLISHING COMPANY	20248	833	Publisher
ASSOCIATION FOR RESEARCH IN VISION AND OPHTHALMOLOGY (ARVO)	Association for Research in Vision and Ophthalmology (ARVO)	20179	0	Publisher
PENSOFT PUBLISHERS	PENSOFT PUBLISHERS	20149	7266	Publisher
CANADIAN CENTER OF SCIENCE AND EDUCATION	Canadian Center of Science and Education	19541	0	Questionable
INSTITUTE OF MATHEMATICAL STATISTICS	Institute of Mathematical Statistics	19541	0	Publisher
SOUTH FLORIDA PUBLISHING	South Florida Publishing	19418	0	Publisher
SCHWEIZERBART	Schweizerbart	19363	0	Publisher
AOSIS	AOSIS	19022	4493	Publisher
ADAM MICKIEWICZ UNIVERSITY POZNAN	Adam Mickiewicz University Poznan	18969	0	Publisher
AMERICAN SOCIETY FOR PHARMACOLOGY & EXPERIMENTAL THERAPEUTICS (ASPET)	American Society for Pharmacology & Experimental Therapeutics (ASPET)	18946	0	Publisher
MJS PUBLISHING, MEDICAL JOURNALS SWEDEN AB	MJS Publishing, Medical Journals Sweden AB	18856	0	Publisher
CHINA SCIENCE PUBLISHING & MEDIA	China Science Publishing & Media	18777	0	Publisher
INTELLECT	Intellect	18687	0	Publisher
JAPAN SURGICAL ASSOCIATION	Japan Surgical Association	17864	0	Publisher
MEDCRAVE GROUP	MedCrave Group	17783	0	Publisher
NOMOS VERLAG	Nomos Verlag	17650	0	Publisher
UNIVERSIDAD NACIONAL AUTONOMA DE MEXICO	Universidad Nacional Autonoma de Mexico	17643	0	Publisher
MASSACHUSETTS MEDICAL SOCIETY	Massachusetts Medical Society	17610	0	Publisher
INDEX COPERNICUS	Index Copernicus	17601	0	Publisher
CMV VERLAG	CMV Verlag	17436	0	Publisher
INSTITUTE OF ADVANCED ENGINEERING AND SCIENCE	Institute of Advanced Engineering and Science	17402	0	Publisher
DESTECH PUBLICATIONS	DEStech Publications	17162	0	Publisher
BRILL DEUTSCHLAND	Brill Deutschland	17129	0	Publisher
AMERICAN ROENTGEN RAY SOCIETY	American Roentgen Ray Society	17053	0	Publisher
HANS PUBLISHERS	Hans Publishers	16906	0	Publisher
STEKLOV MATHEMATICAL INSTITUTE	Steklov Mathematical Institute	16760	0	Publisher
UNIVERSIDAD COMPLUTENSE DE MADRID (UCM)	Universidad Complutense de Madrid (UCM)	16587	0	Publisher
UNIWERSYTET MIKOLAJA KOPERNIKA/NICOLAUS COPERNICUS UNIVERSITY	Uniwersytet Mikolaja Kopernika/Nicolaus Copernicus University	16545	0	Publisher
THE RUSSIAN ACADEMY OF SCIENCES	The Russian Academy of Sciences	16461	0	Publisher
GEOLOGICAL SOCIETY OF AMERICA	Geological Society of America	16396	0	Publisher
INSTITUTE OF ELECTRONICS, INFORMATION AND COMMUNICATIONS ENGINEERS (IEICE)	Institute of Electronics, Information and Communications Engineers (IEICE)	16238	0	Publisher
LIVERPOOL UNIVERSITY PRESS	Liverpool University Press	15958	0	Publisher
JMIR PUBLICATIONS	JMIR Publications	15907	0	Publisher
JMIR PUBLICATIONS	JMIR PUBLICATIONS, INC	0	9869	Publisher
GN1 SISTEMAS E PUBLICACOES	GN1 Sistemas e Publicacoes	15846	0	Publisher
TERMEDIA SP. Z.O.O.	Termedia Sp. z.o.o.	15838	0	Publisher
JAPANESE SOCIETY OF INTERNAL MEDICINE	Japanese Society of Internal Medicine	15809	0	Publisher
ERICH SCHMIDT VERLAG	ERICH SCHMIDT VERLAG	15762	2552	Publisher
BRIEFLAND	Briefland	15761	0	Publisher
JAPAN INSTITUTE OF METALS	Japan Institute of Metals	15732	0	Publisher
SCANDINAVIAN UNIVERSITY PRESS / UNIVERSITETSFORLAGET AS	Scandinavian University Press / Universitetsforlaget AS	15398	0	Publisher
PUBLISHING HOUSE HELVETICA (PUBLICATIONS)	Publishing House Helvetica (Publications)	15354	0	Publisher
ASTM INTERNATIONAL	ASTM International	15302	0	Publisher
VILNIUS UNIVERSITY PRESS	Vilnius University Press	15122	0	Publisher
UNIVERSIDADE FEDERAL DE SANTA CATARINA (UFSC)	Universidade Federal de Santa Catarina (UFSC)	14950	0	Publisher
AMERICAN VETERINARY MEDICAL ASSOCIATION (AVMA)	American Veterinary Medical Association (AVMA)	14907	0	Publisher
INSTITUTE OF RESEARCH AND COMMUNITY SERVICES DIPONEGORO UNIVERSITY (LPPM UNDIP)	Institute of Research and Community Services Diponegoro University (LPPM UNDIP)	14808	0	Publisher
RCN PUBLISHING	RCN Publishing	14798	0	Publisher
PORTICO	Portico	14792	0	Aggregator
SOCIETY OF PETROLEUM ENGINEERS (SPE)	Society of Petroleum Engineers (SPE)	14776	0	Publisher
CALIFORNIA DIGITAL LIBRARY (CDL)	California Digital Library (CDL)	14753	0	Publisher
BREPOLS PUBLISHERS	BREPOLS PUBL	0	756	Publisher
BREPOLS PUBLISHERS	BREPOLS PUBLISHERS	0	311	Publisher
BREPOLS PUBLISHERS	Brepols Publishers NV	14312	0	Publisher
SCIENTIFIC SCHOLAR	Scientific Scholar	14154	0	Publisher
DET KGL. BIBLIOTEK/ROYAL DANISH LIBRARY	Det Kgl. Bibliotek/Royal Danish Library	14147	0	Publisher
EDINBURGH UNIVERSITY PRESS	Edinburgh University Press	14108	0	Publisher
AURORA GROUP, S.R.O	Aurora Group, s.r.o	13911	0	Publisher
IRON AND STEEL INSTITUTE OF JAPAN	Iron and Steel Institute of Japan	13818	0	Publisher
AMERICAN SOCIETY OF TROPICAL MEDICINE AND HYGIENE	American Society of Tropical Medicine and Hygiene	13755	0	Publisher
COMMON GROUND RESEARCH NETWORKS	Common Ground Research Networks	13668	0	Publisher
AMERICAN SPEECH LANGUAGE HEARING ASSOCIATION	American Speech Language Hearing Association	13520	0	Publisher
EUROPEAN RESPIRATORY SOCIETY (ERS)	European Respiratory Society (ERS)	13478	0	Publisher
UNIVERSITAS GADJAH MADA	Universitas Gadjah Mada	13461	0	Publisher
JOHN LIBBEY EUROTEXT	John Libbey Eurotext	13447	0	Publisher
ARCHITECTURAL INSTITUTE OF JAPAN	Architectural Institute of Japan	13420	0	Publisher
ACTA PHYSICA SINICA, CHINESE PHYSICAL SOCIETY AND INSTITUTE OF PHYSICS, CHINESE ACADEMY OF SCIENCES	Acta Physica Sinica, Chinese Physical Society and Institute of Physics, Chinese Academy of Sciences	13414	0	Publisher
PEERJ	PeerJ	13389	0	Publisher
ASOS YAYINEVI	ASOS Yayinevi	13330	0	Publisher
THE SCIENTIFIC AND TECHNOLOGICAL RESEARCH COUNCIL OF TURKEY (TUBITAK-ULAKBIM) - DIGITAL COMMONS JOURNALS	The Scientific and Technological Research Council of Turkey (TUBITAK-ULAKBIM) - DIGITAL COMMONS JOURNALS	13325	0	Publisher
UNIVERSIDADE FEDERAL DE SANTA MARIA	Universidade Federal de Santa Maria	13313	0	Publisher
PAGEPRESS PUBLICATIONS	PAGEPress Publications	13312	0	Publisher
DAVID PUBLISHING COMPANY	David Publishing Company	13280	0	Publisher
JAYPEE BROTHERS MEDICAL PUBLISHING	Jaypee Brothers Medical Publishing	13261	0	Publisher
UNIVERSIDADE ESTADUAL DE LONDRINA	Universidade Estadual de Londrina	13024	0	Publisher
SOCIETY OF EXPLORATION GEOPHYSICISTS	Society of Exploration Geophysicists	12819	0	Publisher
UNIVERSITY OF MOSUL	University of Mosul	12745	0	Publisher
IOSR JOURNALS	IOSR Journals	12552	0	Publisher
UNIVERSITAT AUTONOMA DE BARCELONA	Universitat Autonoma de Barcelona	12503	0	Publisher
UNIVERSIDAD DE CHILE	Universidad de Chile	12483	0	Publisher
UNIWERSYTET LODZKI (UNIVERSITY OF LODZ)	Uniwersytet Lodzki (University of Lodz)	12380	0	Publisher
ROYAL COLLEGE OF PSYCHIATRISTS	ROYAL COLLEGE OF PSYCHIATRISTS	12371	3624	Publisher
KNOWLEDGE E DMCC	Knowledge E DMCC	12315	0	Publisher
F1000RESEARCH	F1000Research	12238	0	Publisher
IVYSPRING INTERNATIONAL PUBLISHER	Ivyspring International Publisher	12219	9	Publisher
MEDIA SPHERE PUBLISHING GROUP	Media Sphere Publishing Group	12189	0	Publisher
UNIVERSIDAD DE ANTIOQUIA	Universidad de Antioquia	12000	0	Publisher
AVES PUBLISHING	AVES Publishing	11989	0	Publisher
UNIVERSIDAD NACIONAL DE COLOMBIA	Universidad Nacional de Colombia	11843	0	Publisher
AMERICAN PUBLIC HEALTH ASSOCIATION	American Public Health Association	11794	0	Publisher
TECH SCIENCE PRESS	TECH SCIENCE PRESS	11738	8237	Publisher
UNIVERSIDAD DE COSTA RICA	Universidad de Costa Rica	11597	0	Publisher
EDIZIONI MINERVA MEDICA	EDIZIONI MINERVA MEDICA	11567	29029	Publisher
PPUFU - PORTAL DE PERIÓDICOS DA UNIVERSIDADE FEDERAL DE UBERLÂNDIA	PPUFU - Portal de Periódicos da Universidade Federal de Uberlândia	11542	0	Publisher
GALENOS YAYINEVI	Galenos Yayinevi	11284	0	Publisher
UNIVERSITY OF LJUBLJANA	University of Ljubljana	11209	0	Publisher
UNIVERSITAS AIRLANGGA	Universitas Airlangga	11118	0	Publisher
BRITISH EDITORIAL SOCIETY OF BONE & JOINT SURGERY	British Editorial Society of Bone & Joint Surgery	11087	0	Publisher
ELIFE	eLife	11069	0	Publisher
INFRA-M ACADEMIC PUBLISHING HOUSE	Infra-M Academic Publishing House	11066	0	Publisher
UNIVERSIDADE ESTADUAL DE MARINGA	Universidade Estadual de Maringa	11042	0	Publisher
SRI LANKA JOURNALS ONLINE	Sri Lanka Journals Online	10988	0	Aggregator
UNIVERSIDADE ESTADUAL DE CAMPINAS	Universidade Estadual de Campinas	10965	0	Publisher
INTERNATIONAL SCIENTIFIC INFORMATION	International Scientific Information	10925	0	Publisher
AMERICAN SOCIETY FOR CELL BIOLOGY (ASCB)	American Society for Cell Biology (ASCB)	10919	0	Publisher
UNED - UNIVERSIDAD NACIONAL DE EDUCACION A DISTANCIA	UNED - Universidad Nacional de Educacion a Distancia	10831	0	Publisher
INTERNATIONAL PRESS OF BOSTON	International Press of Boston	10723	0	Publisher
VILNIUS GEDIMINAS TECHNICAL UNIVERSITY	Vilnius Gediminas Technical University	10684	0	Publisher
THE PENNSYLVANIA STATE UNIVERSITY PRESS	The Pennsylvania State University Press	10617	0	Publisher
MATHEMATICAL SCIENCES PUBLISHERS	Mathematical Sciences Publishers	10560	0	Publisher
AKINIK PUBLICATIONS	AkiNik Publications	10531	0	Publisher
VALLEY INTERNATIONAL	Valley International	10463	0	Publisher
NATIONAL AVIATION UNIVERSITY	National Aviation University	10323	0	Publisher
WATER ENVIRONMENT FEDERATION	WATER ENVIRONMENT FEDERATION	10277	3927	Publisher
EUROPEAN MATHEMATICAL SOC	EUROPEAN MATHEMATICAL SOC	0	5285	Publisher
EUROPEAN MATHEMATICAL SOC	EUROPEAN MATHEMATICAL SOC-EMS	0	275	Publisher
EUROPEAN MATHEMATICAL SOC	European Mathematical Society - EMS - Publishing House	10268	0	Publisher
ASSOCIATION FOR THE ADVANCEMENT OF ARTIFICIAL INTELLIGENCE (AAAI)	Association for the Advancement of Artificial Intelligence (AAAI)	10256	0	Publisher
POLISH ACADEMY OF SCIENCES CHANCELLERY	Polish Academy of Sciences Chancellery	10240	0	Publisher
UNIVERSIDADE FEDERAL DE GOIAS	Universidade Federal de Goias	10094	0	Publisher
UBIQUITY PRESS	Ubiquity Press	10073	0	Publisher
EQUINOX PUBLISHING LTD	EQUINOX PUBL LTD	0	42	Publisher
EQUINOX PUBLISHING LTD	Equinox Publishing	9995	0	Publisher
EQUINOX PUBLISHING LTD	EQUINOX PUBLISHING LTD	0	805	Publisher
KAMLA RAJ ENTERPRISES	Kamla Raj Enterprises	9988	0	Publisher
UNIVERSIDAD NACIONAL MAYOR DE SAN MARCOS, VICERECTORADO DE INVESTIGACION	Universidad Nacional Mayor de San Marcos, Vicerectorado de Investigacion	9950	0	Publisher
JCDR RESEARCH AND PUBLICATIONS	JCDR Research and Publications	9923	0	Publisher
SOUTHERN MEDICAL ASSOCIATION	Southern Medical Association	9907	0	Publisher
ACADEMY OF SCIENCE OF SOUTH AFRICA	Academy of Science of South Africa	9887	0	Publisher
INSTITUTE OF MATHEMATICS, POLISH ACADEMY OF SCIENCES	Institute of Mathematics, Polish Academy of Sciences	9856	0	Publisher
JAPANESE SOCIETY OF VETERINARY SCIENCE	Japanese Society of Veterinary Science	9747	0	Publisher
CENTERS FOR DISEASE CONTROL AND PREVENTION (CDC)	Centers for Disease Control and Prevention (CDC)	9727	0	Publisher
UNIVERSIDAD DE NAVARRA	Universidad de Navarra	9699	18	Publisher
JUNIPER PUBLISHERS	Juniper Publishers	9652	0	Publisher
VM MEDIA GROUP SP. Z O.O	VM Media Group sp. z o.o	9579	0	Publisher
THE ELECTROMAGNETICS ACADEMY	The Electromagnetics Academy	9559	0	Publisher
JAPANESE CIRCULATION SOCIETY	JAPANESE CIRCULATION SOC	0	5622	Publisher
JAPANESE CIRCULATION SOCIETY	Japanese Circulation Society	9502	181	Publisher
UNIVERSITY OF ILLINOIS PRESS	University of Illinois Press	9498	0	Publisher
THE SOCIETY OF PRACTICAL OTOLARYNGOLOGY	The Society of Practical Otolaryngology	9434	0	Publisher
UNIVERSIDADE FEDERAL DO RIO GRANDE DO SUL	Universidade Federal do Rio Grande do Sul	9390	0	Publisher
UNIVERSITAS NEGERI PADANG	Universitas Negeri Padang	9325	0	Publisher
UNIVERSITY OF ALBERTA LIBRARIES	University of Alberta Libraries	9288	0	Publisher
WISSENSCHAFTLICHE VERLAGSGESELLSCHAFT MBH	Wissenschaftliche Verlagsgesellschaft mbH	9271	0	Publisher
UNIVERSIDADE DE ESTADO DO RIO DE JANEIRO	Universidade de Estado do Rio de Janeiro	9239	0	Publisher
BERGHAHN BOOKS	Berghahn Books	9199	16	Publisher
BRAWIJAYA UNIVERSITY	Brawijaya University	9097	0	Publisher
EXCELLENT PUBLISHERS	Excellent Publishers	8975	0	Publisher
SCIELO ESPANA/REPISALUD	SciELO Espana/Repisalud	8827	0	Aggregator
SAE INTERNATIONAL	SAE International	8805	0	Publisher
EJOURNAL PUBLISHING	EJournal Publishing	8762	0	Publisher
MAAD RAYAN PUBLISHING COMPANY	Maad Rayan Publishing Company	8741	0	Publisher
SEISMOLOGICAL SOCIETY OF AMERICA (SSA)	Seismological Society of America (SSA)	8614	0	Publisher
IMR PRESS	IMR PRESS	8602	2903	Publisher
AMERICAN COLLEGE OF PHYSICIANS	American College of Physicians	8564	0	Publisher
PRIVATE COMPANY TECHNOLOGY CENTER	Private Company Technology Center	8555	0	Publisher
INSTITUTE OF MEDICO-LEGAL PUBLICATIONS PRIVATE LIMITED	Institute of Medico-legal Publications Private Limited	8544	0	Publisher
ROYAL PHARMACEUTICAL SOCIETY	Royal Pharmaceutical Society	8468	0	Publisher
TOMSK STATE UNIVERSITY	Tomsk State University	8342	0	Publisher
GUILFORD PUBLICATIONS	Guilford Publications	8337	0	Publisher
UNIVERSIDADE FEDERAL DO PARANA	Universidade Federal do Parana	8253	0	Publisher
WEST-JAPANESE SOCIETY OF ORTHOPEDICS & TRAUMATOLOGY	West-Japanese Society of Orthopedics & Traumatology	8242	0	Publisher
AMERICAN ASSOCIATION OF PHYSICS TEACHERS (AAPT)	American Association of Physics Teachers (AAPT)	8217	0	Publisher
LAVOISIER	LAVOISIER	8168	2008	Publisher
CERAMIC SOCIETY OF JAPAN	Ceramic Society of Japan	8080	0	Publisher
KARE PUBLISHING	Kare Publishing	8049	0	Publisher
UNIVERSITAS PENDIDIKAN INDONESIA (UPI)	Universitas Pendidikan Indonesia (UPI)	7960	0	Publisher
AMERICAN ECONOMIC ASSOCIATION	American Economic Association	7923	0	Publisher
TECHNO-PRESS	TECHNO-PRESS	7843	13186	Publisher
UNIVERSITAS SEBELAS MARET	Universitas Sebelas Maret	7821	0	Publisher
SOCIETY OF MOTION PICTURE AND TELEVISION ENGINEERS (SMPTE)	Society of Motion Picture and Television Engineers (SMPTE)	7709	0	Publisher
FUJI TECHNOLOGY PRESS	Fuji Technology Press	7694	0	Publisher
SOCIETY OF MATERIALS SCIENCE, JAPAN	Society of Materials Science, Japan	7674	0	Publisher
HUMAN RESOURCES MANAGEMENT ACADEMIC RESEARCH SOCIETY (HRMARS)	Human Resources Management Academic Research Society (HRMARS)	7653	0	Publisher
IGOR SIKORSKY KYIV POLYTECHNIC INSTITUTE	Igor Sikorsky Kyiv Polytechnic Institute	7623	0	Publisher
UNIVERSIDAD DE ALICANTE SERVICIO DE PUBLICACIONES	Universidad de Alicante Servicio de Publicaciones	7613	0	Publisher
SYNTHESISHUB ADVANCE SCIENTIFIC RESEARCH	SynthesisHub Advance Scientific Research	7608	0	Publisher
GENETICS AND MOLECULAR RESEARCH	Genetics and Molecular Research	7522	0	Publisher
INTERNET SCIENTIFIC PUBLISHERS	Internet Scientific Publishers	7504	0	Publisher
COIMBRA UNIVERSITY PRESS	Coimbra University Press	7497	0	Publisher
THE KOREAN SOCIETY OF ANESTHESIOLOGISTS	The Korean Society of Anesthesiologists	7470	0	Publisher
STOCKHOLM UNIVERSITY PRESS	Stockholm University Press	7400	0	Publisher
UNIVERSITAS AHMAD DAHLAN	Universitas Ahmad Dahlan	7399	0	Publisher
SOCIETY OF PHYSICAL THERAPY SCIENCE	Society of Physical Therapy Science	7353	0	Publisher
CZECH ACADEMY OF AGRICULTURAL SCIENCES	Czech Academy of Agricultural Sciences	7340	0	Publisher
UNIVERSITAS PENDIDIKAN GANESHA	Universitas Pendidikan Ganesha	7337	0	Publisher
COASTAL EDUCATION AND RESEARCH FOUNDATION	Coastal Education and Research Foundation	7321	0	Publisher
UNIVERSITY OF SZCZECIN	University of Szczecin	7312	0	Publisher
THE JAPANESE JOURNAL OF GASTROENTEROLOGICAL SURGERY	The Japanese Journal of Gastroenterological Surgery	7236	0	Publisher
INSTITUTE OF ORGANIC CHEMISTRY & BIOCHEMISTRY	Institute of Organic Chemistry & Biochemistry	7197	0	Publisher
NATIONAL COUNCIL OF TEACHERS OF ENGLISH	National Council of Teachers of English	7174	0	Publisher
PAN AFRICAN MEDICAL JOURNAL	Pan African Medical Journal	7167	0	Publisher
UNIWERSYTET JAGIELLONSKI - WYDAWNICTWO UNIWERSYTETU JAGIELLONSKIEGO	Uniwersytet Jagiellonski - Wydawnictwo Uniwersytetu Jagiellonskiego	7127	0	Publisher
RICHTMANN PUBLISHING	Richtmann Publishing	7116	0	Publisher
BIORESOURCES	BioResources	7107	0	Publisher
TARU PUBLICATIONS	Taru Publications	7079	0	Publisher
INTERNATIONAL GLACIOLOGICAL SOCIETY	International Glaciological Society	7075	0	Publisher
AMERICAN ASSOCIATION OF PETROLEUM GEOLOGISTS AAPG/DATAPAGES	American Association of Petroleum Geologists AAPG/Datapages	7060	0	Publisher
JAPAN SOCIETY FOR ANALYTICAL CHEMISTRY	Japan Society for Analytical Chemistry	7059	0	Publisher
STELLENBOSCH UNIVERSITY	Stellenbosch University	7046	0	Publisher
UNIVERSITY OF DEBRECEN/ DEBRECENI EGYETEM	University of Debrecen/ Debreceni Egyetem	7021	0	Publisher
INDIAN SOCIETY FOR EDUCATION AND ENVIRONMENT	Indian Society for Education and Environment	7013	0	Publisher
THE CITY PLANNING INSTITUTE OF JAPAN	The City Planning Institute of Japan	6999	0	Publisher
OLES HONCHAR DNIPROPETROVSK NATIONAL UNIVERSITY	Oles Honchar Dnipropetrovsk National University	6961	0	Publisher
JAPANESE SOCIETY OF FISHERIES SCIENCE	Japanese Society of Fisheries Science	6939	0	Publisher
UNIVERSITAS NEGERI SEMARANG	Universitas Negeri Semarang	6912	0	Publisher
THE KOREA ACADEMIA-INDUSTRIAL COOPERATION SOCIETY	The Korea Academia-Industrial Cooperation Society	6911	0	Publisher
SISTEMA DE BIBLIOTECAS PUCP	Sistema de Bibliotecas PUCP	6901	0	Publisher
JAPANESE SOCIETY FOR FOOD SCIENCE AND TECHNOLOGY	Japanese Society for Food Science and Technology	6888	0	Publisher
EDIPUCRS	EDIPUCRS	6863	0	Publisher
DUSTRI-VERLGAG DR. KARL FEISTLE	DUSTRI-VERLAG DR KARL FEISTLE	0	19037	Publisher
DUSTRI-VERLGAG DR. KARL FEISTLE	Dustri-Verlgag Dr. Karl Feistle	6834	0	Publisher
PUBLICIDAD PERMANYER, SLU	Publicidad Permanyer, SLU	6825	0	Publisher
UNIVERSITAS NEGERI YOGYAKARTA	Universitas Negeri Yogyakarta	6789	0	Publisher
INTERNATIONAL INFORMATION AND ENGINEERING TECHNOLOGY ASSOCIATION	International Information and Engineering Technology Association	6772	0	Publisher
JAPAN SOCIETY FOR PRECISION ENGINEERING	Japan Society for Precision Engineering	6718	0	Publisher
WROCLAW UNIVERSITY OF ECONOMICS AND BUSINESS	Wroclaw University of Economics and Business	6674	0	Publisher
UNIVERSIDAD NACIONAL DEL LITORAL	Universidad Nacional del Litoral	6672	0	Publisher
EDITORIAL UNIVERSIDAD DE SEVILLA	Editorial Universidad de Sevilla	6671	0	Publisher
OPEN ACCESS TEXT	Open Access Text	6661	0	Publisher
JAPANESE SOCIETY OF ORAL AND MAXILLOFACIAL SURGEONS	Japanese Society of Oral and Maxillofacial Surgeons	6652	0	Publisher
ANTICANCER RESEARCH USA	Anticancer Research USA	6647	0	Publisher
TARAS SHEVCHENKO NATIONAL UNIVERSITY OF KYIV	Taras Shevchenko National University of Kyiv	6646	0	Publisher
UNIVERSITAT POLITECNICA DE VALENCIA	Universitat Politecnica de Valencia	6636	0	Publisher
PEETERS PUBLISHERS	Peeters Publishers	6625	0	Publisher
UNIVERSITAS NEGERI JAKARTA	Universitas Negeri Jakarta	6593	0	Publisher
UNIVERSITAS ANDALAS	Universitas Andalas	6588	0	Publisher
POLISH BOTANICAL SOCIETY	Polish Botanical Society	6586	0	Publisher
NATIONAL INQUIRY SERVICES CENTER (NISC)	National Inquiry Services Center (NISC)	6517	0	Publisher
THE SOCIETY OF INSTRUMENT AND CONTROL ENGINEERS	The Society of Instrument and Control Engineers	6506	0	Publisher
AMERICAN ACCOUNTING ASSOCIATION	American Accounting Association	6503	0	Publisher
MODESTUM	Modestum	6492	0	Publisher
ACADEMY AND INDUSTRY RESEARCH COLLABORATION CENTER (AIRCC)	Academy and Industry Research Collaboration Center (AIRCC)	6486	0	Publisher
CLOCKSS ARCHIVE	CLOCKSS Archive	6481	0	Publisher
INSTITUTE OF EXPERIMENTAL BOTANY	Institute of Experimental Botany	6465	0	Publisher
THE KOREA CONTENTS ASSOCIATION	The Korea Contents Association	6419	0	Publisher
CONSEJO NACIONAL DE UNIVERSIDADES	Consejo Nacional de Universidades	6409	0	Publisher
UNIVERSIDAD DEL VALLE	Universidad del Valle	6340	0	Publisher
UNIVERSITAS UDAYANA	Universitas Udayana	6339	0	Publisher
KAUNAS UNIVERSITY OF TECHNOLOGY (KTU)	Kaunas University of Technology (KTU)	6338	0	Publisher
LEPIDUS TECNOLOGIA	Lepidus Tecnologia	6336	0	Publisher
UNIVERSITY NOVE DE JULHO	University Nove de Julho	6325	0	Publisher
BIBLIOTECA CENTRAL DA UNB	Biblioteca Central da UNB	6265	0	Publisher
ZHEJIANG UNIVERSITY PRESS	Zhejiang University Press	6256	0	Publisher
KONINKLIJKE BOOM UITGEVERS	Koninklijke Boom uitgevers	6248	0	Publisher
MINERALOGICAL SOCIETY OF AMERICA	Mineralogical Society of America	6245	0	Publisher
UNIVERSIDADE FEDERAL DE MINAS GERAIS - PRO-REITORIA DE PESQUISA	Universidade Federal de Minas Gerais - Pro-Reitoria de Pesquisa	6235	0	Publisher
HEALTH AFFAIRS	Health Affairs	6227	0	Publisher
UNIVERSITAS MATARAM	Universitas Mataram	6216	0	Publisher
BRITISH PSYCHOLOGICAL SOCIETY	British Psychological Society	6214	0	Publisher
JAPAN ENDOCRINE SOCIETY	JAPAN ENDOCRINE SOC	0	2713	Publisher
JAPAN ENDOCRINE SOCIETY	Japan Endocrine Society	6169	2033	Publisher
PRO REITORIA DE PESQUISA, POS GRADUACAO E INOVACAO - UFF	Pro Reitoria de Pesquisa, Pos Graduacao e Inovacao - UFF	6167	0	Publisher
NATIONAL COUNCIL OF TEACHERS OF MATHEMATICS	National Council of Teachers of Mathematics	6151	0	Publisher
MARIA CURIE-SKLODOWSKA UNIVERSITY	Maria Curie-Sklodowska University	6091	0	Publisher
THE SCIENCE AND INFORMATION ORGANIZATION	The Science and Information Organization	6086	0	Publisher
MALAGA UNIVERSITY	Malaga University	6071	0	Publisher
SARATOV STATE UNIVERSITY	Saratov State University	6058	0	Publisher
EMANUSCRIPT TECHNOLOGIES	EManuscript Technologies	6048	0	Publisher
STATE UNIVERSITY OF MEDAN	State University of Medan	6037	0	Publisher
ASIAN PACIFIC ORGANIZATION FOR CANCER PREVENTION	Asian Pacific Organization for Cancer Prevention	6019	0	Publisher
GRAMOTA PUBLISHING	Gramota Publishing	6003	0	Publisher
NADIA	NADIA	5999	0	Publisher
ACTA ECOLOGICA SINICA	Acta Ecologica Sinica	5998	0	Publisher
UNIVERSITY OF WARSAW	University of Warsaw	5992	0	Publisher
PONTIFICIA UNIVERSIDAD CATOLICA DE CHILE	Pontificia Universidad Catolica de Chile	5990	0	Publisher
UNIVERSITY LIBRARY SYSTEM, UNIVERSITY OF PITTSBURGH	University Library System, University of Pittsburgh	5954	0	Publisher
INSTITUT PERTANIAN BOGOR	Institut Pertanian Bogor	5945	0	Publisher
UNIVERSIDADE FEDERAL DA BAHIA	Universidade Federal da Bahia	5933	0	Publisher
INTERNATIONAL ASSOCIATION OF ONLINE ENGINEERING (IAOE)	International Association of Online Engineering (IAOE)	5909	0	Publisher
SERVICIO DE PUBLICACIONES DE LA UNIVERSIDAD DE MURCIA	Servicio de Publicaciones de la Universidad de Murcia	5863	0	Publisher
EVIDENZE HEALTH ESPAÑA S.L.U.	EVIDENZE HEALTH ESPAÑA S.L.U.	5842	0	Publisher
PHYSICIANS POSTGRADUATE PRESS	PHYSICIANS POSTGRADUATE PRESS	5827	7721	Publisher
PUBLISHING HOUSE ZASLAVSKY	Publishing House Zaslavsky	5826	0	Publisher
PEOPLES' FRIENDSHIP UNIVERSITY OF RUSSIA	Peoples' Friendship University of Russia	5809	0	Publisher
CANADIAN MATHEMATICAL SOCIETY	Canadian Mathematical Society	5808	0	Publisher
JAPAN NEUROSURGICAL SOCIETY	JAPAN NEUROSURGICAL SOC	0	3015	Publisher
JAPAN NEUROSURGICAL SOCIETY	Japan Neurosurgical Society	5787	0	Publisher
LEMBAGA PENELITIAN DAN PENGABDIAN KEPADA MASYARAKAT ITS	Lembaga Penelitian dan Pengabdian kepada Masyarakat ITS	5783	0	Publisher
KOREAN CHEMICAL SOCIETY	Korean Chemical Society	5747	0	Publisher
MASARYK UNIVERSITY PRESS	Masaryk University Press	5708	0	Publisher
AMERICAN LIBRARY ASSOCIATION	American Library Association	5671	0	Publisher
KOREAN PHYSICAL SOCIETY	Korean Physical Society	5671	0	Publisher
GHENT UNIVERSITY	Ghent University	5663	0	Publisher
SCOPEMED	ScopeMed	5655	0	Publisher
PAGEANT MEDIA US	Pageant Media US	5651	0	Publisher
UNIVERSITAS PADJADJARAN	Universitas Padjadjaran	5651	0	Publisher
UNIVERSIDADE DO ESTADO DE SANTA CATARINA	Universidade do Estado de Santa Catarina	5635	0	Publisher
THE CHEMICAL SOCIETY OF JAPAN	The Chemical Society of Japan	5623	0	Publisher
THE KOREAN SOCIETY OF MECHANICAL ENGINEERS	The Korean Society of Mechanical Engineers	5623	0	Publisher
NATIONAL RESEARCH AND INNOVATION AGENCY	National Research and Innovation Agency	5610	0	Publisher
AMSTERDAM UNIVERSITY PRESS	Amsterdam University Press	5604	0	Publisher
JAPAN OIL CHEMISTS' SOCIETY	JAPAN OIL CHEMISTS SOC	0	1789	Publisher
JAPAN OIL CHEMISTS' SOCIETY	Japan Oil Chemists' Society	5556	0	Publisher
EDITORIAL DE LA UNIVERSIDAD DE GRANADA	Editorial de la Universidad de Granada	5526	0	Publisher
AMERICAN EDUCATIONAL RESEARCH ASSOCIATION (AERA)	American Educational Research Association (AERA)	5523	0	Publisher
UNIVERSITAS ISLAM INDONESIA (ISLAMIC UNIVERSITY OF INDONESIA)	Universitas Islam Indonesia (Islamic University of Indonesia)	5505	0	Publisher
ACADEMY OF MANAGEMENT	Academy of Management	5489	0	Publisher
INTERNATIONAL INSTITUTE FOR SCIENCE, TECHNOLOGY AND EDUCATION	International Institute for Science, Technology and Education	5479	0	Publisher
AMERICAN SOCIETY OF NEURORADIOLOGY (ASNR)	American Society of Neuroradiology (ASNR)	5455	0	Publisher
INTERNATIONAL BALKAN UNIVERSITY	International Balkan University	5439	0	Publisher
STATE UNIVERSITY OF MALANG (UM)	State University of Malang (UM)	5437	0	Publisher
INTERNATIONAL MONETARY FUND (IMF)	International Monetary Fund (IMF)	5428	0	Publisher
EL COLEGIO DE MEXICO, A.C.	El Colegio de Mexico, A.C.	5415	0	Publisher
WILDLIFE DISEASE ASSOCIATION	Wildlife Disease Association	5402	0	Publisher
BEILSTEIN INSTITUT	Beilstein Institut	5386	0	Publisher
SERVICIO DE PUBLICACIONES DE LA UNIVERSIDAD AUTONOMA DE MADRID	Servicio de Publicaciones de la Universidad Autonoma de Madrid	5378	0	Publisher
NATIONAL RESEARCH UNIVERSITY, HIGHER SCHOOL OF ECONOMICS (HSE)	National Research University, Higher School of Economics (HSE)	5375	0	Publisher
JAPANESE PHARMACOLOGICAL SOCIETY	Japanese Pharmacological Society	5369	0	Publisher
TOHOKU UNIVERSITY MEDICAL PRESS	Tohoku University Medical Press	5369	0	Publisher
CHINA JOURNAL OF CHINESE MATERIA MEDICA	China Journal of Chinese Materia Medica	5368	0	Publisher
SOCIETY FOR SEDIMENTARY GEOLOGY	Society for Sedimentary Geology	5337	0	Publisher
EMH SWISS MEDICAL PUBLISHERS	EMH Swiss Medical Publishers	5321	0	Publisher
UNIVERSITAT DE VALENCIA	Universitat de Valencia	5237	0	Publisher
TERNOPIL STATE MEDICAL UNIVERSITY	Ternopil State Medical University	5232	0	Publisher
JAPAN SOCIETY OF POWDER AND POWDER METALLURGY	Japan Society of Powder and Powder Metallurgy	5226	0	Publisher
BAUMAN MOSCOW STATE TECHNICAL UNIVERSITY	Bauman Moscow State Technical University	5210	0	Publisher
UNIWERSYTET KARDYNALA STEFANA WYSZYNSKIEGO	Uniwersytet Kardynala Stefana Wyszynskiego	5210	0	Publisher
KATOLICKI UNIWERSYTET LUBELSKI JANA PAWLA II	Katolicki Uniwersytet Lubelski Jana Pawla II	5191	0	Publisher
MINERALOGICAL SOCIETY	MINERALOGICAL SOCIETY	5163	2348	Publisher
THE MAGNETICS SOCIETY OF JAPAN	The Magnetics Society of Japan	5153	0	Publisher
UNIVERSITAS TARUMANAGARA	Universitas Tarumanagara	5138	0	Publisher
WARSAW UNIVERSITY OF LIFE SCIENCES - SGGW PRESS	Warsaw University of Life Sciences - SGGW Press	5124	0	Publisher
AMERICAN CONCRETE INSTITUTE	American Concrete Institute	5094	0	Publisher
KOREAN OPHTHALMOLOGICAL SOCIETY	Korean Ophthalmological Society	5085	0	Publisher
AMERICAN SOCIETY OF AGRICULTURAL AND BIOLOGICAL ENGINEERS (ASABE)	American Society of Agricultural and Biological Engineers (ASABE)	5078	0	Publisher
THE KOREAN SOCIETY OF FOOD SCIENCE AND NUTRITION	The Korean Society of Food Science and Nutrition	5068	0	Publisher
INTERNATIONAL ACADEMY PUBLISHING (IAP)	International Academy Publishing (IAP)	5049	0	Publisher
SOCIETY OF NUCLEAR MEDICINE	Society of Nuclear Medicine	5042	0	Publisher
MÉDECINE ET HYGIÈNE	Médecine et Hygiène	5034	0	Publisher
SOCIETY OF POLYMER SCIENCE, JAPAN	Society of Polymer Science, Japan	5007	0	Publisher
FOUNDATION OF COMPUTER SCIENCE	Foundation of Computer Science	4990	0	Publisher
INTERNATIONAL JOURNAL OF ADVANCED RESEARCH	International Journal Of Advanced Research	4962	0	Publisher
NEGAH SCIENTIFIC PUBLISHER	Negah Scientific Publisher	4951	0	Publisher
LP2M UNIVERSITAS ISLAM NEGERI (UIN) SYARIF HIDAYATULLAH JAKARTA	LP2M Universitas Islam Negeri (UIN) Syarif Hidayatullah Jakarta	4945	0	Publisher
BABES-BOLYAI UNIVERSITY CLUJ-NAPOCA	Babes-Bolyai University Cluj-Napoca	4931	0	Publisher
DUNCKER & HUMBLOT	Duncker & Humblot	4900	0	Publisher
THE RUSSIAN PRESIDENTIAL ACADEMY OF NATIONAL ECONOMY AND PUBLIC ADMINISTRATION	The Russian Presidential Academy of National Economy and Public Administration	4892	0	Publisher
UNIVERSITY OF BIALYSTOK	University of Bialystok	4891	0	Publisher
PENERBIT UNIVERSITI KEBANGSAAN MALAYSIA (UKM PRESS)	Penerbit Universiti Kebangsaan Malaysia (UKM Press)	4839	0	Publisher
CENTER FOR JOURNAL MANAGEMENT AND PUBLICATION, LAMBUNG MANGKURAT UNIVERSITY	Center for Journal Management and Publication, Lambung Mangkurat University	4834	0	Publisher
PALACKY UNIVERSITY OLOMOUC	Palacky University Olomouc	4803	0	Publisher
INDIAN COUNCIL OF AGRICULTURAL RESEARCH, DIRECTORATE OF KNOWLEDGE MANAGEMENT IN AGRICULTURE	Indian Council of Agricultural Research, Directorate of Knowledge Management in Agriculture	4776	0	Publisher
FUND SCIENCE AND CULTURE SUPPORT CENTRE	Fund Science and Culture Support Centre	4775	0	Publisher
AOA ACADEMIC OPEN ACCESS	AOA Academic Open Access	4769	0	Publisher
WYDAWNICTWO ADAM MARSZALEK	Wydawnictwo Adam Marszalek	4769	433	Publisher
OPEN LIBRARY OF THE HUMANITIES	Open Library of the Humanities	4764	0	Publisher
PENERBIT UTM PRESS	Penerbit UTM Press	4759	0	Publisher
AL-JAMIAH RESEARCH CENTRE	Al-Jamiah Research Centre	4747	0	Publisher
ARC PUBLICATIONS	ARC Publications	4745	0	Publisher
ARCHIVES OF PATHOLOGY AND LABORATORY MEDICINE	Archives of Pathology and Laboratory Medicine	4715	0	Publisher
MEDWELL PUBLICATIONS	Medwell Publications	4715	0	Publisher
UNIVERSIDADE ESTADUAL DE PONTA GROSSA (UEPG)	Universidade Estadual de Ponta Grossa (UEPG)	4708	0	Publisher
CONSELHO NACIONAL DE PESQUISA E POS-GRADUACAO EM DIREITO - CONPEDI	Conselho Nacional de Pesquisa e Pos-Graduacao em Direito - CONPEDI	4669	0	Publisher
IVAN FRANKO NATIONAL UNIVERSITY OF LVIV	Ivan Franko National University of Lviv	4659	0	Publisher
HIKARI	Hikari	4640	0	Publisher
UNIVERSITAS PAHLAWAN TUANKU TAMBUSAI	Universitas Pahlawan Tuanku Tambusai	4636	0	Publisher
PUBLISHING HOUSE FOR SCIENCE AND TECHNOLOGY, VIETNAM ACADEMY OF SCIENCE AND TECHNOLOGY (PUBLICATIONS)	Publishing House for Science and Technology, Vietnam Academy of Science and Technology (Publications)	4630	0	Publisher
CHARLES UNIVERSITY IN PRAGUE, KAROLINUM PRESS	Charles University in Prague, Karolinum Press	4594	0	Publisher
SOCIETY OF CHEMICAL ENGINEERS, JAPAN	Society of Chemical Engineers, Japan	4594	0	Publisher
EDITORIAL PONTIFICIA UNIVERSIDAD JAVERIANA	Editorial Pontificia Universidad Javeriana	4593	0	Publisher
FUNDACAO GETULIO VARGAS	FUNDACAO GETULIO VARGAS	4590	1133	Publisher
BIOMEDICAL RESEARCH NETWORK	Biomedical Research Network	4588	0	Publisher
MEDWIN PUBLISHERS	Medwin Publishers	4588	0	Publisher
ESRSA PUBLICATIONS	ESRSA Publications	4582	0	Publisher
KOREA INFORMATION PROCESSING SOCIETY	Korea Information Processing Society	4578	0	Publisher
UNIVERSIDAD DE ZARAGOZA	Universidad de Zaragoza	4577	0	Publisher
UNISINOS - UNIVERSIDADE DO VALE DO RIO DOS SINOS	UNISINOS - Universidade do Vale do Rio Dos Sinos	4573	0	Publisher
CEF. CENTRO DE ESTUDIOS FINANCIEROS	CEF. Centro de Estudios Financieros	4572	0	Publisher
UNIVERSITAS MUHAMMADIYAH MALANG	Universitas Muhammadiyah Malang	4559	0	Publisher
JAPANESE SOCIETY FOR HORTICULTURAL SCIENCE	Japanese Society for Horticultural Science	4552	0	Publisher
UNITED NATIONS PUBLICATIONS	United Nations Publications	4532	227	Publisher
SAINT PETERSBURG STATE UNIVERSITY	Saint Petersburg State University	4514	0	Publisher
ELMER PRESS	Elmer Press	4449	0	Publisher
ELMER PRESS	ELMER PRESS INC	0	28	Publisher
GLOBAL SCIENCE PRESS	GLOBAL SCIENCE PRESS	4443	4063	Publisher
SURFACE SCIENCE SOCIETY JAPAN	Surface Science Society Japan	4442	0	Publisher
AACN PUBLISHING	AACN Publishing	4439	0	Publisher
ROCKY MOUNTAIN MATHEMATICS CONSORTIUM	Rocky Mountain Mathematics Consortium	4429	0	Publisher
ROYAL COLLEGE OF SURGEONS OF ENGLAND	Royal College of Surgeons of England	4427	0	Publisher
ASSOCIATION FOR MATERIALS PROTECTION AND PERFORMANCE (AMPP)	Association for Materials Protection and Performance (AMPP)	4425	0	Publisher
JAPAN SOCIETY FOR AERONAUTICAL AND SPACE SCIENCES	Japan Society for Aeronautical and Space Sciences	4423	0	Publisher
CLINMED INTERNATIONAL LIBRARY	ClinMed International Library	4422	0	Publisher
GRANTHAALAYAH PUBLICATIONS AND PRINTERS	Granthaalayah Publications and Printers	4407	0	Publisher
AMERICAN SOCIETY OF PARASITOLOGISTS	American Society of Parasitologists	4405	0	Publisher
SCITECHNOL BIOSOFT	Scitechnol Biosoft	4403	0	Publisher
ASIAN AUSTRALASIAN ASSOCIATION OF ANIMAL PRODUCTION SOCIETIES	Asian Australasian Association of Animal Production Societies	4396	0	Publisher
UNIVERSITAS ISLAM NEGERI ALAUDDIN MAKASSAR	Universitas Islam Negeri Alauddin Makassar	4353	0	Publisher
CASRP: CENTER OF ADVANCED SCIENTIFIC RESEARCH AND PUBLICATIONS	CASRP: Center of Advanced Scientific Research and Publications	4347	0	Publisher
SCIENCE PUBLICATIONS	Science Publications	4341	0	Publisher
SCIENTIFIC FOUNDATION SPIROSKI	Scientific Foundation SPIROSKI	4340	0	Publisher
INDIANA UNIVERSITY PRESS	Indiana University Press	4337	0	Publisher
LEMBAGA PENELITIAN DAN PENGABDIAN KEPADA MASYARAKAT UNIVERSITAS LAMPUNG	Lembaga Penelitian dan Pengabdian kepada Masyarakat Universitas Lampung	4333	0	Publisher
TOWARZYSTWO NAUKOWE KUL	Towarzystwo Naukowe KUL	4324	0	Publisher
CIRWOLRD	CIRWOLRD	4321	0	Publisher
AL-FARABI KAZAKH NATIONAL UNIVERSITY	al-Farabi Kazakh National University	4294	0	Publisher
LPPM UNIVERSITAS SYIAH KUALA	LPPM Universitas Syiah Kuala	4293	0	Publisher
BIODIVERSITY HERITAGE LIBRARY	Biodiversity Heritage Library	4291	0	Publisher
ISTANBUL UNIVERSITY	Istanbul University	4274	0	Publisher
KOREAN ASSOCIATION FOR LEARNER-CENTERED CURRICULUM AND INSTRUCTION	Korean Association For Learner-Centered Curriculum And Instruction	4273	0	Publisher
WORLD WIDE JOURNALS	World Wide Journals	4273	0	Publisher
SCHOLAR PUBLISHING	Scholar Publishing	4268	0	Publisher
SUNAN GUNUNG DJATI STATE ISLAMIC UNIVERSITY OF BANDUNG	Sunan Gunung Djati State Islamic University of Bandung	4262	0	Publisher
AGENCY FOR MARINE AND FISHERIES RESEARCH AND DEVELOPMENT	Agency for Marine and Fisheries Research and Development	4251	0	Publisher
BRISTOL UNIVERSITY PRESS	Bristol University Press	4246	0	Publisher
JAPAN ANTIBIOTICS RESEARCH ASSOCIATION	JAPAN ANTIBIOTICS RESEARCH ASSOC	0	1711	Publisher
JAPAN ANTIBIOTICS RESEARCH ASSOCIATION	Japan Antibiotics Research Association	4234	0	Publisher
UNS SOLO	UNS Solo	4229	0	Publisher
INTERNATIONAL HEART JOURNAL (JAPANESE HEART JOURNAL)	International Heart Journal (Japanese Heart Journal)	4208	0	Publisher
SCIENCE PUBLISHING	Science Publishing	4205	0	Publisher
SOCIETY OF ECONOMIC GEOLOGISTS	Society of Economic Geologists	4198	0	Publisher
V. N. KARAZIN KHARKIV NATIONAL UNIVERSITY	V. N. Karazin Kharkiv National University	4191	0	Publisher
SOCIEDADE BRASILEIRA DE QUIMICA (SBQ)	Sociedade Brasileira de Quimica (SBQ)	4182	0	Publisher
WYDAWNICTWO UNIWERSYTETU WROCLAWSKIEGO	WYDAWNICTWO UNIWERSYTETU WROCLAWSKIEGO	4167	272	Publisher
VIRTUS INTERPRESS	Virtus Interpress	4141	0	Publisher
CORDOBA UNIVERSITY PRESS (UCOPRESS)	Cordoba University Press (UCOPress)	4136	0	Publisher
EVEN3	Even3	4132	0	Publisher
SCIEDU PRESS	Sciedu Press	4132	0	Questionable
INTERNATIONAL JOURNAL FOR RESEARCH IN APPLIED SCIENCE AND ENGINEERING TECHNOLOGY (IJRASET)	International Journal for Research in Applied Science and Engineering Technology (IJRASET)	4128	0	Publisher
NEW PRAIRIE PRESS	New Prairie Press	4127	0	Publisher
INSTITUTE OF MATHEMATICS, CZECH ACADEMY OF SCIENCES	Institute of Mathematics, Czech Academy of Sciences	4120	0	Publisher
GROWING SCIENCE	GROWING SCIENCE	4119	139	Publisher
UNIVERSIDAD DE GUADALAJARA	Universidad de Guadalajara	4116	0	Publisher
JAPAN PROSTHODONTIC SOCIETY	JAPAN PROSTHODONTIC SOC	0	57	Publisher
JAPAN PROSTHODONTIC SOCIETY	Japan Prosthodontic Society	4106	0	Publisher
EDITORA CUBO	Editora Cubo	4082	0	Publisher
UNIVERSITAS INDONESIA	Universitas Indonesia	4077	0	Publisher
UNIVERSITY OF FLORIDA GEORGE A SMATHERS LIBRARIES	University of Florida George A Smathers Libraries	4053	0	Publisher
I-MANAGER PUBLICATIONS	i-manager Publications	4047	0	Publisher
UNIVERSITY OF WISCONSIN PRESS	University of Wisconsin Press	4045	0	Publisher
UNIVERSITY OF KUFA	University of Kufa	4042	0	Publisher
AKSHANTALA	Akshantala	4036	0	Publisher
THE JAPANESE ASSOCIATION FOR INFECTIOUS DISEASES	The Japanese Association for Infectious Diseases	4025	0	Publisher
PONTIFICAL CATHOLIC UNIVERSITY OF SAO PAULO (PUC-SP)	Pontifical Catholic University of Sao Paulo (PUC-SP)	4018	0	Publisher
VYTAUTAS MAGNUS UNIVERSITY	Vytautas Magnus University	4008	0	Publisher
EUROPEAN CENTRE FOR DISEASE CONTROL AND PREVENTION (ECDC)	European Centre for Disease Control and Prevention (ECDC)	4006	0	Publisher
JAPAN SOCIETY OF HEPATOLOGY	Japan Society of Hepatology	3987	0	Publisher
RESEARCH LINKS	Research Links	3985	0	Publisher
UNIVERSIDAD NACIONAL DE COSTA RICA	Universidad Nacional de Costa Rica	3984	0	Publisher
INTERNATIONAL JOURNAL OF INNOVATIVE RESEARCH & DEVELOPMENT (GLOBEEDU)	International Journal of Innovative Research & Development (GlobeEdu)	3981	0	Publisher
EDICIONES UNIVERSIDAD DE SALAMANCA	Ediciones Universidad de Salamanca	3966	0	Publisher
HORIZON RESEARCH PUBLISHING	Horizon Research Publishing	3961	0	Publisher
ARAN EDICIONES	ARAN Ediciones	3954	0	Publisher
ALTAI STATE UNIVERSITY	Altai State University	3935	0	Publisher
UNIVERSIDADE FEDERAL DE JUIZ DE FORA	Universidade Federal de Juiz de Fora	3926	0	Publisher
ALCOHOL RESEARCH DOCUMENTATION	Alcohol Research Documentation	3904	0	Publisher
IP INNOVATIVE PUBLICATION	IP Innovative Publication	3902	0	Publisher
JOULE	Joule	3889	0	Publisher
UNIVERSIDAD DE LOS ANDES	Universidad de los Andes	3888	0	Publisher
THE KOREAN INSTITUTE OF ELECTRICAL ENGINEERS	The Korean Institute of Electrical Engineers	3884	0	Publisher
UNIVERSITAS MUHAMMADIYAH SURAKARTA	Universitas Muhammadiyah Surakarta	3882	0	Publisher
MGIMO UNIVERSITY	MGIMO University	3873	0	Publisher
THE KOREAN MATHEMATICAL SOCIETY	The Korean Mathematical Society	3850	0	Publisher
NATIONAL TECHNICAL UNIVERSITY KHARKIV POLYTECHNIC INSTITUTE	National Technical University Kharkiv Polytechnic Institute	3847	0	Publisher
COGNIZANT, LLC	Cognizant, LLC	3842	0	Publisher
UNIVERSITAS TRISAKTI	Universitas Trisakti	3830	0	Publisher
LASER SOCIETY OF JAPAN	Laser Society of Japan	3826	0	Publisher
AICIT	AICIT	3823	0	Publisher
UNIVERSITY OF SZEGED	University of Szeged	3802	0	Publisher
MOSCOW STATE UNIVERSITY OF PSYCHOLOGY AND EDUCATION	Moscow State University of Psychology and Education	3801	0	Publisher
TSINGHUA UNIVERSITY PRESS	Tsinghua University Press	3794	0	Publisher
SAMARA NATIONAL RESEARCH UNIVERSITY	Samara National Research University	3793	0	Publisher
UNIVERSIDAD CENTROAMERICANA JOSE SIEMON CANAS UCA EL SALVADOR-BIBLIOTECA P. FLORENTINO IDOATE, S.J.	Universidad Centroamericana Jose Siemon Canas UCA El Salvador-Biblioteca P. Florentino Idoate, S.J.	3793	0	Publisher
FIRENZE UNIVERSITY PRESS	Firenze University Press	3783	0	Publisher
GLOBAL VISION PRESS	Global Vision Press	3780	0	Publisher
ENDOCRINOLOGY RESEARCH CENTRE	Endocrinology Research Centre	3769	0	Publisher
AUSTRALIAN INTERNATIONAL ACADEMIC CENTRE	Australian International Academic Centre	3765	0	Publisher
THE JOURNAL OF RHEUMATOLOGY	The Journal of Rheumatology	3764	0	Publisher
AEPRESS, S.R.O.	AEPress, s.r.o.	3762	0	Publisher
REVISTA CIENTIFICA MULTIDISCIPLINAR NUCLEO DO CONHECIMENTO	Revista Cientifica Multidisciplinar Nucleo Do Conhecimento	3759	0	Publisher
KOREAN SOCIETY OF SPORT AND LEISURE STUDIES	Korean Society of Sport and Leisure Studies	3735	0	Publisher
ONCOLOGY NURSING SOCIETY (ONS)	Oncology Nursing Society (ONS)	3703	0	Publisher
UNIVERSIDAD NACIONAL DE CORDOBA	Universidad Nacional de Cordoba	3690	0	Publisher
UNIB PRESS	UNIB Press	3689	0	Publisher
SCIENTIFIC JOURNALS PUBLISHING HOUSE	Scientific Journals Publishing House	3685	0	Publisher
SCI AND TECH UNIVERSAL	SCI AND TECH UNIVERSAL	3675	0	Publisher
UKRAINIAN STATE UNIVERSITY OF SCIENCE AND TECHNOLOGIES	Ukrainian State University of Science and Technologies	3671	0	Publisher
ANKARA UNIVERSITY	Ankara University	3662	0	Publisher
MECS PUBLISHER	MECS Publisher	3662	0	Publisher
COLLEGE OF SCIENCE FOR WOMEN, UNIVERSITY OF BAGHDAD	College of Science for Women, University of Baghdad	3656	0	Publisher
MENDEL UNIVERSITY PRESS	Mendel University Press	3651	0	Publisher
EDICIONS DE LA UNIVERSITAT DE BARCELONA	Edicions de la Universitat de Barcelona	3617	0	Publisher
KING ABDULAZIZ UNIVERSITY SCIENTIFIC PUBLISHING CENTRE	King Abdulaziz University Scientific Publishing Centre	3615	0	Publisher
DROHOBYCH IVAN FRANKO STATE PEDAGOGICAL UNIVERSITY	Drohobych Ivan Franko State Pedagogical University	3612	0	Publisher
UNIVERSIDAD NACIONAL DE ROSARIO	Universidad Nacional de Rosario	3603	0	Publisher
UNIVERSITY OF LEON	University of Leon	3603	0	Publisher
FACULDADE DE FILOSOFIA E CIÊNCIAS	Faculdade de Filosofia e Ciências	3598	0	Publisher
EMIR ABDELKADER UNIVERSITY FOR ISLAMIC SCIENCES CONSTANTIN	Emir Abdelkader University for Islamic Sciences constantin	3596	0	Publisher
PONTIFICIA UNIVERSIDADE CATOLICA DE MINAS GERAIS	Pontificia Universidade Catolica de Minas Gerais	3586	0	Publisher
VOLGOGRAD STATE UNIVERSITY	Volgograd State University	3586	0	Publisher
LEMBAGA PENELITIAN DAN PENGABDIAN MASYARAKAT UNIVERSITAS JAMBI	Lembaga Penelitian dan Pengabdian masyarakat Universitas Jambi	3578	0	Publisher
UPV/EHU PRESS	UPV/EHU Press	3577	0	Publisher
UNIVERSITY OF BERN	University of Bern	3576	0	Publisher
SCIENTIFIC JOURNAL PUBLISHERS	Scientific Journal Publishers	3572	0	Publisher
PORTAL DE PERIODICOS UFPB	Portal de Periodicos UFPB	3571	0	Publisher
AOTA PRESS	AOTA Press	3570	0	Publisher
REVISTA DE CHIMIE SRL	Revista de Chimie SRL	3567	0	Publisher
FERRATA STORTI FOUNDATION (HAEMATOLOGICA)	Ferrata Storti Foundation (Haematologica)	3566	0	Publisher
ORIENTAL SCIENTIFIC PUBLISHING COMPANY	Oriental Scientific Publishing Company	3565	0	Publisher
UNIVERSITAS MUHAMMADIYAH YOGYAKARTA	Universitas Muhammadiyah Yogyakarta	3562	0	Publisher
CENTRE POUR LA COMMUNICATION SCIENTIFIQUE DIRECTE (CCSD)	Centre pour la Communication Scientifique Directe (CCSD)	3558	0	Publisher
BIRLESIK DUNYA YENILIK ARASTIRMA VE YAYINCILIK MERKEZI	Birlesik Dunya Yenilik Arastirma ve Yayincilik Merkezi	3545	0	Publisher
VERLAG C H BECK	VERLAG C H BECK	0	526	Publisher
VERLAG C H BECK	Verlag C.H.Beck oHG	3545	0	Publisher
AMERICAN RESEARCH INSTITUTE FOR POLICY DEVELOPMENT	American Research Institute for Policy Development	3544	0	Publisher
UNIVERSIDADE FEDERAL DO PARA	Universidade Federal do Para	3539	0	Publisher
UNIVERSITY OF ZIELONA GÓRA, POLAND	University of Zielona Góra, Poland	3539	0	Publisher
NINETY NINE PUBLICATION	Ninety Nine Publication	3537	0	Publisher
RADIATION RESEARCH SOCIETY	Radiation Research Society	3537	0	Publisher
RESILIENCE ALLIANCE	RESILIENCE ALLIANCE	3529	2917	Publisher
METEOROLOGICAL SOC JAPAN	METEOROLOGICAL SOC JAPAN	0	3188	Publisher
METEOROLOGICAL SOC JAPAN	METEOROLOGICAL SOC JPN	0	392	Publisher
METEOROLOGICAL SOC JAPAN	Meteorological Society of Japan	3525	0	Publisher
UNIVERSITAS BINA NUSANTARA	Universitas Bina Nusantara	3524	0	Publisher
NATIONAL AND UNIVERSITY LIBRARY OF THE REPUBLIC OF SRPSKA	National and University Library of the Republic of Srpska	3506	0	Publisher
CRIMSON PUBLISHERS	Crimson Publishers	3500	0	Publisher
ELEMENT D.O.O.	Element d.o.o.	3500	0	Publisher
PUSHPA PUBLISHING HOUSE	PUSHPA PUBLISHING HOUSE	3498	281	Publisher
THE INSTITUTE FOR RESEARCH AND COMMUNITY SERVICES (LPPM) ITB	The Institute for Research and Community Services (LPPM) ITB	3475	0	Publisher
THE KOREAN INSTITUTE OF ELECTRICAL AND ELECTRONIC MATERIAL ENGINEERS	The Korean Institute of Electrical and Electronic Material Engineers	3473	0	Publisher
MOSCOW REGIONAL STATE UNIVERSITY	Moscow Regional State University	3472	0	Publisher
JAPANESE SOCIETY FOR DIALYSIS THERAPY	Japanese Society for Dialysis Therapy	3467	0	Publisher
CLUTE INSTITUTE	Clute Institute	3461	0	Publisher
PRAGUE UNIVERSITY OF ECONOMICS AND BUSINESS	Prague University of Economics and Business	3461	0	Publisher
THE SOCIETY OF SYNTHETIC ORGANIC CHEMISTRY, JAPAN	The Society of Synthetic Organic Chemistry, Japan	3450	0	Publisher
ACADEMIC WORLD RESEARCH	Academic World Research	3442	0	Publisher
AMERICAN ASSOCIATION OF AVIAN PATHOLOGISTS (AAAP)	American Association of Avian Pathologists (AAAP)	3440	0	Publisher
BIO-PROTOCOL	Bio-Protocol	3437	0	Publisher
INSTITUTE OF IMAGE INFORMATION AND TELEVISION ENGINEERS	Institute of Image Information and Television Engineers	3433	0	Publisher
JAPAN WELDING SOCIETY	Japan Welding Society	3429	0	Publisher
ENGINEERING SKILL DEVELOPMENT	Engineering Skill Development	3426	0	Publisher
FSAEIHE SOUTH URAL STATE UNIVERSITY (NATIONAL RESEARCH UNIVERSITY)	FSAEIHE South Ural State University (National Research University)	3421	0	Publisher
QUINTESSENCE PUBLISHING	Quintessence Publishing	3421	0	Publisher
UNIVERSITY OF AGRICULTURAL SCIENCES AND VETERINARY MEDICINE CLUJ-NAPOCA	University of Agricultural Sciences and Veterinary Medicine Cluj-Napoca	3414	0	Publisher
MARMARA UNIVERSITY	Marmara University	3412	0	Publisher
UNIVERSITAS SAM RATULANGI	Universitas Sam Ratulangi	3404	0	Publisher
INNOVARE ACADEMIC SCIENCES	Innovare Academic Sciences	3403	0	Publisher
KOREAN SOCIETY FOR MICROBIOLOGY AND BIOTECHNOLOGY	Korean Society for Microbiology and Biotechnology	3401	0	Publisher
UNIVERSIDAD DISTRITAL FRANCISCO JOSE DE CALDAS	Universidad Distrital Francisco Jose de Caldas	3390	0	Publisher
KUTAFIN MOSCOW STATE LAW UNIVERSITY	Kutafin Moscow State Law University	3382	0	Publisher
INDEPENDENT MEDICAL TRUST	Independent Medical Trust	3381	0	Publisher
BOARD OF GOVERNORS OF THE FEDERAL RESERVE SYSTEM	Board of Governors of the Federal Reserve System	3377	0	Publisher
UNIVERSITAS SUMATERA UTARA	Universitas Sumatera Utara	3377	0	Publisher
CHERKAS GLOBAL UNIVERSITY PRESS	Cherkas Global University Press	3375	0	Publisher
SERVICIO DE PUBLICACIONES DE LA UNIVERSIDAD DE CADIZ	Servicio de Publicaciones de la Universidad de Cadiz	3365	0	Publisher
SILICEA - POLIGRAF	Silicea - Poligraf	3365	0	Publisher
THE SURFACE FINISHING SOCIETY OF JAPAN	The Surface Finishing Society of Japan	3363	0	Publisher
AURICLE TECHNOLOGIES	Auricle Technologies	3349	0	Publisher
TANJUNGPURA UNIVERSITY	Tanjungpura University	3344	0	Publisher
PURDUE UNIVERSITY (BEPRESS)	Purdue University (bepress)	3336	0	Publisher
MARWAH INFOTECH	Marwah Infotech	3331	0	Publisher
HIGHER STATE EDUCATIONAL ESTABLISHMENT OF UKRAINE BUKOVINIAN STATE MEDICAL UNIVERSITY	Higher State Educational Establishment of Ukraine Bukovinian State Medical University	3329	0	Publisher
INSTITUTO METODISTA DE ENSINO SUPERIOR	Instituto Metodista de Ensino Superior	3323	0	Publisher
DONOTEDIT	DoNotEdit	3321	0	Publisher
UNIVERSITAS MUHAMMADIYAH SIDOARJO	Universitas Muhammadiyah Sidoarjo	3321	0	Publisher
JAPAN TECHNICAL ASSOCIATION OF THE PULP AND PAPER INDUSTRY	Japan Technical Association of the Pulp and Paper Industry	3313	0	Publisher
JAPANESE ASSOCIATION FOR CHEST SURGERY	Japanese Association for Chest Surgery	3312	0	Publisher
KOREAN ASSOCIATION OF INTERNAL MEDICINE	Korean Association of Internal Medicine	3303	0	Publisher
EUROPEAN OPEN SCIENCE PUBLISHING	European Open Science Publishing	3302	0	Publisher
CZECH TECHNICAL UNIVERSITY IN PRAGUE - CENTRAL LIBRARY	Czech Technical University in Prague - Central Library	3301	0	Publisher
UNIVERSIDADE FEDERAL DE ALOGOAS	Universidade Federal de Alogoas	3298	0	Publisher
UNIVERSIDADE FEDERAL DO TOCANTINS	Universidade Federal do Tocantins	3282	0	Publisher
IMAPS - INTERNATIONAL MICROELECTRONICS ASSEMBLY AND PACKAGING SOCIETY	IMAPS - International Microelectronics Assembly and Packaging Society	3274	0	Publisher
ITMO UNIVERSITY	ITMO University	3273	0	Publisher
SOCIETY OF PHARMACEUTICAL TECNOCRATS	Society of Pharmaceutical Tecnocrats	3271	0	Publisher
JOURNAL OF ORTHOPAEDIC & SPORTS PHYSICAL THERAPY (JOSPT)	Journal of Orthopaedic & Sports Physical Therapy (JOSPT)	3263	0	Publisher
UNIVERSIDADE FEDERAL DO RIO GRANDE DO NORTE - UFRN	Universidade Federal do Rio Grande do Norte - UFRN	3263	0	Publisher
OU SCIENTIFIC ROUTE	OU Scientific Route	3261	0	Publisher
JAPANESE SOCIETY OF ANIMAL SCIENCE	Japanese Society of Animal Science	3259	0	Publisher
ACADEMY OF COGNITIVE AND NATURAL SCIENCES	Academy of Cognitive and Natural Sciences	3236	0	Publisher
ZOOLOGICAL SOC JAPAN	ZOOLOGICAL SOC JAPAN	0	4440	Publisher
ZOOLOGICAL SOC JAPAN	Zoological Society of Japan	3224	0	Publisher
GP INNOVATIONS	GP Innovations	3220	0	Publisher
WESTERN JAPAN DIVISION OF JDA	Western Japan Division of JDA	3217	0	Publisher
TEXAS A&M UNIVERSITY LIBRARIES	Texas A&M University Libraries	3216	0	Publisher
UNIVERSITAS NEGERI MAKASSAR	Universitas Negeri Makassar	3209	0	Publisher
ANIMA EDUCAÇÃO	Anima Educação	3206	0	Publisher
UNIVERSIDADE DA CORUNA	Universidade da Coruna	3200	0	Publisher
YORK UNIVERSITY LIBRARIES	York University Libraries	3196	0	Publisher
PUBLISHING HOUSE FINANCE AND CREDIT	Publishing House Finance and Credit	3193	0	Publisher
EDITORIAL UNIVERSIDAD DE ALMERIA	Editorial Universidad de Almeria	3186	0	Publisher
THE JAPANESE SOCIETY OF CLINICAL CYTOLOGY	The Japanese Society of Clinical Cytology	3181	0	Publisher
JAPANESE SOCIETY OF PHARMACEUTICAL HEALTH CARE AND SCIENCES	Japanese Society of Pharmaceutical Health Care and Sciences	3180	0	Publisher
THE RESEARCH CENTER OF THE SLOVENIAN ACADEMY OF SCIENCES AND ARTS	The Research Center of the Slovenian Academy of Sciences and Arts	3175	0	Publisher
NATIONAL UNIVERSITY OF LIFE AND ENVIRONMENTAL SCIENCES OF UKRAINE	National University of Life and Environmental Sciences of Ukraine	3172	0	Publisher
UNIVERSIDAD NACIONAL DEL NORDESTE	Universidad Nacional del Nordeste	3170	0	Publisher
UNIVERSITAS ISLAM NEGERI AR-RANIRY	Universitas Islam Negeri Ar-Raniry	3160	0	Publisher
CENTER FOR ACADEMIC PUBLICATIONS JAPAN	Center for Academic Publications Japan	3154	0	Publisher
KYUSHU UNIVERSITY	Kyushu University	3149	0	Publisher
UPT PENERBITAN UNIVERSITAS JEMBER	UPT Penerbitan Universitas Jember	3147	0	Publisher
OSTERREICHISCHE AKADEMIE DER WISSENSCHAFTEN, VERLAG	Osterreichische Akademie der Wissenschaften, Verlag	3144	0	Publisher
JAPANESE SOCIETY OF APPLIED ENTOMOLOGY & ZOOLOGY	Japanese Society of Applied Entomology & Zoology	3137	0	Publisher
FACULTY OF PHILOLOGY, UNIVERSITY OF BELGRADE	Faculty of Philology, University of Belgrade	3135	0	Publisher
TIKRIT UNIVERSITY	Tikrit University	3131	0	Publisher
MAULANA MALIK IBRAHIM STATE ISLAMIC UNIVERSITY	Maulana Malik Ibrahim State Islamic University	3121	0	Publisher
SEVENTH SENSE RESEARCH GROUP JOURNALS	Seventh Sense Research Group Journals	3120	0	Publisher
UNIVERSIDADE FEDERAL DE SAO PAULO	Universidade Federal de Sao Paulo	3107	0	Publisher
UNIVERSITE DE BORDEAUX	Universite de Bordeaux	3106	0	Publisher
UNIVERSIDAD PEDAGOGICA Y TECNOLOGICA DE COLOMBIA	Universidad Pedagogica y Tecnologica de Colombia	3103	0	Publisher
PNRPU PUBLISHING HOUSE	PNRPU Publishing House	3101	0	Publisher
UNIVERSITAS NEGERI SURABAYA	Universitas Negeri Surabaya	3101	0	Publisher
THE UNIVERSITY OF KANSAS	The University of Kansas	3099	0	Publisher
UNIV. OF MALAYA	Univ. of Malaya	3096	0	Publisher
KOREAN SOCIETY OF LIFE SCIENCE	Korean Society of Life Science	3093	0	Publisher
UNIWERSYTET WARMINSKO-MAZURSKI	Uniwersytet Warminsko-Mazurski	3085	0	Publisher
OTO-RHINO-LARYNGOLOGICAL SOCIETY OF JAPAN	Oto-Rhino-Laryngological Society of Japan	3083	0	Publisher
JAPAN SOCIETY OF COLOPROCTOLOGY	Japan Society of Coloproctology	3074	0	Publisher
WYDAWNICTWO NAUKOWE GABRIEL BOROWSKI (WNGB)	Wydawnictwo Naukowe Gabriel Borowski (WNGB)	3067	0	Publisher
PRIMAKOV INSTITUTE OF WORLD ECONOMY AND INTERNATIONAL RELATIONS	Primakov Institute of World Economy and International Relations	3058	0	Publisher
INTERNATIONAL SOCIETY OF CYTOLOGY	International Society of Cytology	3052	0	Publisher
SIBERIAN FEDERAL UNIVERSITY	Siberian Federal University	3051	0	Publisher
LVIV POLYTECHNIC NATIONAL UNIVERSITY	Lviv Polytechnic National University	3046	0	Publisher
JAPAN SOCIETY OF NAVAL ARCHITECTS AND OCEAN ENGINEERS	Japan Society of Naval Architects and Ocean Engineers	3043	0	Publisher
PERM STATE UNIVERSITY (PSU)	Perm State University (PSU)	3035	0	Publisher
COMPANHIA BRASILEIRA DE PRODUCAO CIENTIFICA	Companhia Brasileira de Producao Cientifica	3022	0	Publisher
MEDICINA ORAL, S.L.	Medicina Oral, S.L.	3018	0	Publisher
UNIVERSIDAD LIBRE	Universidad Libre	3016	0	Publisher
JAPANESE INSTITUTE OF LANDSCAPE ARCHITECTURE	Japanese Institute of Landscape Architecture	3014	0	Publisher
URAL FEDERAL UNIVERSITY	Ural Federal University	3005	0	Publisher
VASYL STEFANYK PRECARPATHIAN NATIONAL UNIVERSITY	Vasyl Stefanyk Precarpathian National University	2991	0	Publisher
USPEKHI FIZICHESKIKH NAUK (UFN) JOURNAL	Uspekhi Fizicheskikh Nauk (UFN) Journal	2988	0	Publisher
JAPAN INSTITUTE OF LIGHT METALS	Japan Institute of Light Metals	2985	0	Publisher
KOREA INSTITUTE OF INFORMATION AND COMMUNICATION ENGINEERING (NURIMEDIA)	Korea Institute of Information and Communication Engineering (Nurimedia)	2984	0	Publisher
APESC - ASSOCIACAO PRO-ENSINO EM SANTA CRUZ DO SUL	APESC - Associacao Pro-Ensino em Santa Cruz do Sul	2983	0	Publisher
PEERTECHZ PUBLICATIONS	Peertechz Publications	2978	0	Publisher
THE KOREAN ACADEMY OF TUBERCULOSIS AND RESPIRATORY DISEASES	The Korean Academy of Tuberculosis and Respiratory Diseases	2977	0	Publisher
THE ROBOTICS SOCIETY OF JAPAN	The Robotics Society of Japan	2976	0	Publisher
STATE ISLAMIC UNIVERSITY (UIN) OF SUNAN AMPEL	State Islamic University (UIN) of Sunan Ampel	2973	0	Publisher
ASIA CULTURE ACADEMY OF INCORPORATED ASSOCIATION	Asia Culture Academy of Incorporated Association	2971	0	Publisher
UIT THE ARCTIC UNIVERSITY OF NORWAY	UiT The Arctic University of Norway	2970	0	Publisher
BIBLIO-GLOBUS PUBLISHING HOUSE	BIBLIO-GLOBUS Publishing House	2965	0	Publisher
PONTIFICAL UNIVERSITY OF JOHN PAUL II IN KRAKOW	Pontifical University of John Paul II in Krakow	2965	0	Publisher
THE SOCIETY OF NAVAL ARCHITECTS AND MARINE ENGINEERS	The Society of Naval Architects and Marine Engineers	2959	0	Publisher
UNIVERSITY OF TARTU	University of Tartu	2955	0	Publisher
JAPAN LUNG CANCER SOCIETY	Japan Lung Cancer Society	2940	0	Publisher
TECHNOSCIENCE ACADEMY	Technoscience Academy	2940	0	Publisher
PAKISTAN JOURNAL OF MEDICAL SCIENCES	Pakistan Journal of Medical Sciences	2936	0	Publisher
CULINARY SCIENCE & HOSPITALITY RESEARCH	Culinary Science & Hospitality Research	2925	0	Publisher
THE KOREAN SOCIETY FOR AERONAUTICAL & SPACE SCIENCES	The Korean Society for Aeronautical & Space Sciences	2910	0	Publisher
FACULDADE DE LETRAS DA UFMG	Faculdade de Letras da UFMG	2903	0	Publisher
SOUTH AFRICAN MEDICAL ASSOCIATION NPC	South African Medical Association NPC	2888	0	Publisher
HUMBOLDT FIELD RESEARCH INSTITUTE	Humboldt Field Research Institute	2876	0	Publisher
UNIVERSIDAD PONTIFICIA DE SALAMANCA	Universidad Pontificia de Salamanca	2873	0	Publisher
IUPUI UNIVERSITY LIBRARY	IUPUI University Library	2863	0	Publisher
SULTAN QABOOS UNIVERSITY	Sultan Qaboos University	2857	0	Publisher
UNIWERSYTET GDANSKI	Uniwersytet Gdanski	2856	0	Publisher
JVE INTERNATIONAL	JVE International	2851	0	Publisher
JAPAN VETERINARY MEDICAL ASSOCIATION	Japan Veterinary Medical Association	2848	0	Publisher
UNIVERSITY LIBRARY J. C. SENCKENBERG	University Library J. C. Senckenberg	2848	0	Publisher
AMERICAN ASSOCIATION OF ZOO VETERINARIANS	American Association of Zoo Veterinarians	2843	0	Publisher
HUMANITY ONLY - HO	Humanity Only - HO	2838	0	Publisher
INSTITUTO NACIONAL DE INVESTIGACION Y TECNOLOGIA AGRARIA Y ALIMENTARIA (INIA)	Instituto Nacional de Investigacion y Tecnologia Agraria y Alimentaria (INIA)	2836	0	Publisher
INTERNATIONAL UNION AGAINST TUBERCULOSIS AND LUNG DISEASE	International Union Against Tuberculosis and Lung Disease	2827	0	Publisher
JAPANESE UROLOGICAL ASSOCIATION	Japanese Urological Association	2826	0	Publisher
INTERNATIONAL JOURNAL OF ADVANCE ENGINEERING AND RESEARCH DEVELOPMENT (IJAERD)	International Journal of Advance Engineering and Research Development (IJAERD)	2819	0	Publisher
JAPANESE SOCIETY OF ANIMAL REPRODUCTION	Japanese Society of Animal Reproduction	2788	0	Publisher
ODESA I.I. MECHNIKOV NATIONAL UNIVERSITY	Odesa I.I. Mechnikov National University	2788	0	Publisher
JAPANESE SOCIETY FOR DENTAL MATERIALS AND DEVICES	Japanese Society for Dental Materials and Devices	2782	0	Publisher
UNIVERSITAS ISLAM NEGERI SULTAN SYARIF KASIM RIAU	Universitas Islam Negeri Sultan Syarif Kasim Riau	2780	0	Publisher
VORONEZH STATE UNIVERSITY	Voronezh State University	2780	0	Publisher
PANORAMA PUBLISHING HOUSE	PANORAMA Publishing House	2774	0	Publisher
TECHNICAL ASSOCIATION OF PHOTOPOLYMERS, JAPAN	Technical Association of Photopolymers, Japan	2772	0	Publisher
JAPAN SOCIETY OF PLASMA SCIENCE AND NUCLEAR FUSION RESEARCH	Japan Society of Plasma Science and Nuclear Fusion Research	2770	0	Publisher
ACADEMY PUBLICATION	Academy Publication	2766	0	Publisher
ACTA PRESS	ACTA PRESS	2755	854	Publisher
ACTA PRESS	ACTA PRESS/I A S T E D	0	18	Publisher
KHAYYAM PUBLISHING	Khayyam Publishing	2755	0	Publisher
UIN WALISONGO SEMARANG	UIN Walisongo Semarang	2753	0	Publisher
PETER LANG, INTERNATIONAL ACADEMIC PUBLISHERS	Peter Lang, International Academic Publishers	2745	0	Publisher
RUSSIAN STATE UNIVERSITY FOR THE HUMANITIES	Russian State University for the Humanities	2742	0	Publisher
GEOSCIENCEWORLD	GEOSCIENCEWORLD	2738	116	Publisher
JAPANESE SOCIETY OF TOXICOLOGY	Japanese Society of Toxicology	2736	0	Publisher
JAPAN CONCRETE INSTITUTE	JAPAN CONCRETE INST	0	715	Publisher
JAPAN CONCRETE INSTITUTE	Japan Concrete Institute	2733	0	Publisher
MADRAS AGRICULTURAL STUDENTS UNION	Madras Agricultural Students Union	2732	0	Publisher
ALOKI	ALOKI	2723	0	Publisher
SOCIETY OF RHEOLOGY	Society of Rheology	2722	0	Publisher
JAPAN SOCIETY FOR CLINICAL ANESTHESIA	Japan Society for Clinical Anesthesia	2721	0	Publisher
LONGWOODS PUBLISHING	Longwoods Publishing	2719	0	Publisher
UNIVERSITAS JENDERAL SOEDIRMAN	Universitas Jenderal Soedirman	2716	0	Publisher
WORLD HEALTH ORGANIZATION REGIONAL OFFICE FOR THE EASTERN MEDITERRANEAN (WHO/EMRO)	World Health Organization Regional Office for the Eastern Mediterranean (WHO/EMRO)	2716	0	Publisher
AMERICAN PODIATRIC MEDICAL ASSOCIATION	American Podiatric Medical Association	2710	0	Publisher
INSTITUTO DE ECOLOGIA, A.C.	Instituto de Ecologia, A.C.	2708	0	Publisher
LLC CPC BUSINESS PERSPECTIVES	LLC CPC Business Perspectives	2703	0	Publisher
KSIEGARNIA AKADEMICKA SP. Z.O.O.	Ksiegarnia Akademicka Sp. z.o.o.	2700	0	Publisher
UNIVERSITAS ISLAM SULTAN AGUNG	Universitas Islam Sultan Agung	2697	0	Publisher
UNIVERSIDADE ESTADUAL DO SUDOESTE DA BAHIA/EDICOES UESB	Universidade Estadual do Sudoeste da Bahia/Edicoes UESB	2693	0	Publisher
INSTITUTE OF PHYSIOLOGY OF THE CZECH ACADEMY OF SCIENCES	Institute of Physiology of the Czech Academy of Sciences	2688	0	Publisher
THE KOREAN ENVIRONMENTAL SCIENCES SOCIETY	The Korean Environmental Sciences Society	2672	0	Publisher
UNIVERSITY OF ANBAR	University of Anbar	2672	0	Publisher
MRE PRESS	MRE PRESS	2671	149	Publisher
RIVER PUBLISHERS	RIVER PUBLISHERS	2661	384	Publisher
NORWEGIAN MEDICAL ASSOCIATION	Norwegian Medical Association	2660	0	Publisher
CLEVELAND CLINIC JOURNAL OF MEDICINE	Cleveland Clinic Journal of Medicine	2659	0	Publisher
THE VACUUM SOCIETY OF JAPAN	The Vacuum Society of Japan	2657	0	Publisher
CONSILIUM MEDICUM	Consilium Medicum	2656	0	Publisher
FOUNDATION FOR THE PROMOTION AND ACCREDITATION OF ECONOMIC EDUCATION	Foundation for the Promotion and Accreditation of Economic Education	2656	0	Publisher
LLC LANDREIL	LLC Landreil	2655	0	Publisher
UNIVERSITY OF RZESZOW	University of Rzeszow	2651	0	Publisher
PONTIFICIA UNIVERSIDAD CATOLICA DE VALPARAISO	Pontificia Universidad Catolica de Valparaiso	2647	0	Publisher
SMW SUPPORTING ASSOCIATION	SMW Supporting Association	2645	0	Publisher
BORYS GRINCHENKO KYIV METROPOLITAN UNIVERSITY	Borys Grinchenko Kyiv Metropolitan University	2641	0	Publisher
THE KOREAN INSTITUTE OF ILLUMINATING AND ELECTRICAL INSTALLATION ENGINEERS	The Korean Institute of Illuminating and Electrical Installation Engineers	2637	0	Publisher
PAEDIATRICA INDONESIANA - INDONESIAN PEDIATRIC SOCIETY	Paediatrica Indonesiana - Indonesian Pediatric Society	2631	0	Publisher
UNIVERSIDAD SANTO TOMAS	Universidad Santo Tomas	2630	0	Publisher
MEDICAL ASSOCIATION OF NIPPON MEDICAL SCHOOL	Medical Association of Nippon Medical School	2628	0	Publisher
MEDPHARM PUBLICATIONS	Medpharm Publications	2625	0	Publisher
KOREAN INSTITUTE OF ELECTROMAGNETIC ENGINEERING AND SCIENCE	Korean Institute of Electromagnetic Engineering and Science	2624	0	Publisher
MUSEUM AND INSTITUTE OF ZOOLOGY AT THE POLISH ACADEMY OF SCIENCES	Museum and Institute of Zoology at the Polish Academy of Sciences	2624	0	Publisher
OPEN PUBLISHING ASSOCIATION	Open Publishing Association	2622	0	Publisher
THE USA JOURNALS	The USA Journals	2621	0	Publisher
VIET NAM NATIONAL UNIVERSITY HO CHI MINH CITY	Viet Nam National University Ho Chi Minh City	2619	0	Publisher
MICHIGAN STATE UNIVERSITY PRESS	Michigan State University Press	2618	0	Publisher
UCL PRESS	UCL Press	2616	0	Publisher
LIFESCIENCE GLOBAL	Lifescience Global	2613	0	Publisher
UNIVERSITY OF TORONTO LIBRARIES - UOTL	University of Toronto Libraries - UOTL	2613	0	Publisher
THE PEDAGOGICAL UNIVERSITY OF CRACOW/UNIWERSYTET PEDAGOGICZNY W KRAKOWIE	The Pedagogical University of Cracow/Uniwersytet Pedagogiczny w Krakowie	2596	0	Publisher
JAPAN ASSOCIATION OF MINERALOGICAL SCIENCES	Japan Association of Mineralogical Sciences	2587	0	Publisher
SUMY STATE UNIVERSITY	Sumy State University	2585	0	Publisher
JAPAN SOCIETY ON WATER ENVIRONMENT	Japan Society on Water Environment	2584	0	Publisher
CLINICAL LABORATORY PUBLICATIONS	Clinical Laboratory Publications	2583	0	Publisher
HARBORSIDE PRESS	HARBORSIDE PRESS	2582	1698	Publisher
SCIENCE AND INNOVATION CENTER	Science and Innovation Center	2577	0	Publisher
THE JAPANESE SOCIETY FOR CARDIOVASCULAR SURGERY	The Japanese Society for Cardiovascular Surgery	2576	0	Publisher
JAPAN RADIOISOTOPE ASSOCIATION	Japan Radioisotope Association	2566	0	Publisher
BIONIKA MEDIA	Bionika Media	2563	0	Publisher
VERLAG BARBARA BUDRICH	VERLAG BARBARA BUDRICH	2563	196	Publisher
PUBLISHING HOUSE YOUNG SCIENTIST	Publishing House Young Scientist	2556	0	Publisher
WMU DEPARTMENT OF OCCUPATIONAL THERAPY	WMU Department of Occupational Therapy	2552	0	Publisher
THE JAPAN GERIATRICS SOCIETY	The Japan Geriatrics Society	2549	0	Publisher
NOVOSIBIRSK STATE UNIVERSITY (NSU)	Novosibirsk State University (NSU)	2548	0	Publisher
INSTITUTE OF CONTROL, ROBOTICS AND SYSTEMS	Institute of Control, Robotics and Systems	2545	0	Publisher
MODERN LANGUAGE ASSOCIATION (MLA)	Modern Language Association (MLA)	2539	0	Publisher
KOREAN INSTITUTE OF INTELLIGENT SYSTEMS	Korean Institute of Intelligent Systems	2538	0	Publisher
BIOLOGY CENTRE, AS CR	Biology Centre, AS CR	2537	0	Publisher
UNIVERSITY OF SOUTH FLORIDA LIBRARIES	University of South Florida Libraries	2528	0	Publisher
ESTONIAN ACADEMY PUBLISHERS	ESTONIAN ACADEMY PUBLISHERS	2521	1230	Publisher
UNIVERSITY OF TECHNOLOGY	University of Technology	2521	0	Publisher
NORTH AMERICAN BUSINESS PRESS	North American Business Press	2519	0	Publisher
DKS CENTER	DKS Center	2517	0	Publisher
UNIVERSITAS PAMULANG	Universitas Pamulang	2514	0	Publisher
CENTRAL LIBRARY OF THE SLOVAK ACADEMY OF SCIENCES	Central Library of the Slovak Academy of Sciences	2509	0	Publisher
THE INSTITUTE OF ELECTRONICS ENGINEERS OF KOREA	The Institute of Electronics Engineers of Korea	2508	0	Publisher
JAPANESE ASSOCIATION FOR LABORATORY ANIMAL SCIENCE	Japanese Association for Laboratory Animal Science	2502	0	Publisher
KOREAN SOCIETY FOR INTERNET INFORMATION (KSII)	Korean Society for Internet Information (KSII)	2502	0	Publisher
OEKOM PUBLISHERS	Oekom Publishers	2498	0	Publisher
BRILL OSTERREICH	Brill Osterreich	2496	0	Publisher
THE JAPANESE PSYCHOLOGICAL ASSOCIATION	The Japanese Psychological Association	2493	0	Publisher
UNIVERSIDAD DE LIMA	Universidad de Lima	2492	0	Publisher
ORGANIZACION DE ESTADOS IBEROAMERICANOS	Organizacion de Estados Iberoamericanos	2491	0	Publisher
FOLIUM PUBLISHING COMPANY	Folium Publishing Company	2473	0	Publisher
JAPAN SOCIETY FOR BIOSCIENCE, BIOTECHNOLOGY, AND AGROCHEMISTRY	Japan Society for Bioscience, Biotechnology, and Agrochemistry	2472	0	Publisher
THE KOREAN STATISTICAL SOCIETY	The Korean Statistical Society	2467	0	Publisher
EUROPA DIGITAL & PUBLISHING	Europa Digital & Publishing	2462	0	Publisher
JCFCORP SG PTE LTD	JCFCorp SG PTE LTD	2462	0	Publisher
JAPANESE SOCIETY OF BREEDING	Japanese Society of Breeding	2458	0	Publisher
UNISA PRESS	UNISA PRESS	2458	882	Publisher
KOREA INFORMATION AND COMMUNICATIONS SOCIETY	Korea Information and Communications Society	2457	0	Publisher
JOURNAL OF INFECTION IN DEVELOPING COUNTRIES	Journal of Infection in Developing Countries	2455	0	Publisher
UNIVERSITAS MUSLIM INDONESIA	Universitas Muslim Indonesia	2454	0	Publisher
WILSON ORNITHOLOGICAL SOCIETY	Wilson Ornithological Society	2433	0	Publisher
POLITECHNIKA LUBELSKA	POLITECHNIKA LUBELSKA	2432	461	Publisher
INTERNATIONAL OIL SPILL CONFERENCE	International Oil Spill Conference	2422	0	Publisher
JAPAN STROKE SOCIETY	Japan Stroke Society	2421	0	Publisher
THE ELECTROCHEMICAL SOCIETY OF JAPAN	The Electrochemical Society of Japan	2416	0	Publisher
ACADEMY PUBLISHER	Academy Publisher	2415	0	Publisher
SCANDINAVIAN JOURNAL OF WORK, ENVIRONMENT AND HEALTH	Scandinavian Journal of Work, Environment and Health	2413	0	Publisher
UNIVERSITAS PATTIMURA	Universitas Pattimura	2403	0	Publisher
UNIVERSITY OF MICHIGAN LIBRARY	University of Michigan Library	2402	0	Publisher
CUMHURIYET UNIVERSITY	Cumhuriyet University	2401	0	Publisher
SOCIETY OF FIBER SCIENCE AND TECHNOLOGY JAPAN	Society of Fiber Science and Technology Japan	2400	0	Publisher
WILDLIFE INFORMATION LIAISON DEVELOPMENT SOCIETY	Wildlife Information Liaison Development Society	2400	0	Publisher
O.I.E (WORLD ORGANISATION FOR ANIMAL HEALTH)	O.I.E (World Organisation for Animal Health)	2397	0	Publisher
UNIVERSITY OF TRUNOJOYO MADURA	University of Trunojoyo Madura	2390	0	Publisher
MOSCOW STATE UNIVERSITY OF CIVIL ENGINEERING	Moscow State University of Civil Engineering	2387	0	Publisher
AGRICULTURAL RESEARCH COMMUNICATION CENTER	Agricultural Research Communication Center	2375	0	Publisher
NATIONAL UNIVERSITY OF SCIENCE AND TECHNOLOGY MISIS	National University of Science and Technology MISiS	2372	0	Publisher
OPAST GROUP	Opast Group	2371	0	Publisher
CANADIAN UROLOGICAL ASSOCIATION JOURNAL	Canadian Urological Association Journal	2368	0	Publisher
UNIVERSITAT JAUME I	Universitat Jaume I	2368	0	Publisher
GSC ONLINE PRESS	GSC Online Press	2360	0	Publisher
IIUM PRESS	IIUM Press	2352	0	Publisher
VETERINARY WORLD	Veterinary World	2351	0	Publisher
LESYA UKRAINKA VOLYN NATIONAL UNIVERSITY	Lesya Ukrainka Volyn National University	2339	0	Publisher
UNIVERSIDAD CATOLICA DEL NORTE - CHILE	Universidad Catolica del Norte - Chile	2339	0	Publisher
INSTITUTO FEDERAL DE EDUCACAO, CIENCIA E TECNOLOGIA DO RIO GRANDE DO NORTE (IFRN)	Instituto Federal de Educacao, Ciencia e Tecnologia do Rio Grande do Norte (IFRN)	2338	0	Publisher
KOREAN SOCIETY OF HAZARD MITIGATION	Korean Society of Hazard Mitigation	2313	0	Publisher
ROYAL COLLEGE OF GENERAL PRACTITIONERS	Royal College of General Practitioners	2312	0	Publisher
THE GEOLOGICAL SOCIETY OF JAPAN	The Geological Society of Japan	2311	0	Publisher
RUBBER DIVISION, ACS	Rubber Division, ACS	2310	0	Publisher
UNIVERSITAS ISLAM BANDUNG (UNISBA)	Universitas Islam Bandung (Unisba)	2309	0	Publisher
CANADIAN INSTITUTE OF FORESTRY	Canadian Institute of Forestry	2308	0	Publisher
LPPM UNIVERSITAS MALIKUSSALEH	LPPM Universitas Malikussaleh	2304	0	Publisher
INSTITUTE OF PHYSICS, POLISH ACADEMY OF SCIENCES	Institute of Physics, Polish Academy of Sciences	2303	0	Publisher
UNIVERSIDADE ESTADUAL DE FEIRA DE SANTANA	Universidade Estadual de Feira de Santana	2302	0	Publisher
SACHSISCHE LANDESBIBLIOTHEK, STAATS- UND UNIVERSITATSBIBLIOTHEK DRESDEN	Sachsische Landesbibliothek, Staats- und Universitatsbibliothek Dresden	2301	0	Publisher
AMERICAN ACADEMY OF SLEEP MEDICINE (AASM)	American Academy of Sleep Medicine (AASM)	2294	0	Publisher
UNIVERSIDADE FEDERAL DO ESPIRITO SANTO	Universidade Federal do Espirito Santo	2289	0	Publisher
NOW PUBLISHERS	Now Publishers	2283	0	Publisher
BISHEN SINGH MAHENDRA PAL SINGH	Bishen Singh Mahendra Pal Singh	2280	0	Publisher
BUDAPEST INTERNATIONAL RESEARCH AND CRITICS INSTITUTE	Budapest International Research and Critics Institute	2280	0	Publisher
KUPRIENKO SV	Kuprienko SV	2270	0	Publisher
CODON PUBLICATIONS	CODON PUBLICATIONS	2269	1011	Publisher
ANAP - ASSOCIACAO AMIGOS DE NATUREZA DE ALTA PAULISTA	ANAP - Associacao Amigos de Natureza de Alta Paulista	2265	0	Publisher
FORUM XXI	Forum XXI	2262	0	Publisher
THE KOREAN SOCIETY FOR NOISE AND VIBRATION ENGINEERING	The Korean Society for Noise and Vibration Engineering	2258	0	Publisher
JAPAN PETROLEUM INSTITUTE	Japan Petroleum Institute	2257	0	Publisher
CAPPELEN DAMM AS - CAPPELEN DAMM AKADEMISK	Cappelen Damm AS - Cappelen Damm Akademisk	2256	0	Publisher
KOREAN SOCIETY FOR PARASITOLOGY	Korean Society for Parasitology	2254	0	Publisher
SOCIEDAD ARGENTINA DE PEDIATRIA	Sociedad Argentina de Pediatria	2253	0	Publisher
INTERNATIONAL JOURNAL FOR INNOVATION EDUCATION AND RESEARCH	International Journal for Innovation Education and Research	2248	0	Publisher
UNIVERSITAS MULAWARMAN	Universitas Mulawarman	2248	0	Publisher
THE INSTITUTE OF SYSTEMS, CONTROL AND INFORMATION ENGINEERS	The Institute of Systems, Control and Information Engineers	2244	0	Publisher
ACADEMIA.EDU	Academia.edu	2243	0	Publisher
MINING AND MATERIALS PROCESSING INSTITUTE OF JAPAN	Mining and Materials Processing Institute of Japan	2243	0	Publisher
AMERICAN SOCIETY OF ICHTHYOLOGISTS AND HERPETOLOGISTS (ASIH)	American Society of Ichthyologists and Herpetologists (ASIH)	2241	0	Publisher
RADEN INTAN STATE ISLAMIC UNIVERSITY OF LAMPUNG	Raden Intan State Islamic University of Lampung	2241	0	Publisher
OCEANSIDE PUBLICATIONS	Oceanside Publications	2238	0	Publisher
INTERNATIONAL DIGITAL ORGANIZATION FOR SCIENTIFIC INFORMATION (IDOSI)	International Digital Organization for Scientific Information (IDOSI)	2237	0	Publisher
WASIT UNIVERSITY	Wasit University	2235	0	Publisher
INDIA METEOROLOGICAL DEPARTMENT	India Meteorological Department	2234	0	Publisher
UNIVERSITY OF BAGHDAD - COLLEGE OF ARTS	University of Baghdad - College of Arts	2231	0	Publisher
IRIS PUBLISHERS	Iris Publishers	2230	0	Publisher
KAFKAS UNIVERSITY	Kafkas University	2230	0	Publisher
KOREAN SOCIETY OF OTORHINOLARYNGOLOGY-HEAD AND NECK SURGERY	Korean Society of Otorhinolaryngology-Head and Neck Surgery	2224	0	Publisher
UNIVERSIDADE FEDERAL DO ESTADO DO RIO DE JANEIRO UNIRIO	Universidade Federal do Estado do Rio de Janeiro UNIRIO	2222	0	Publisher
JAPANESE SOCIETY FOR FOOD HYGIENE AND SAFETY	Japanese Society for Food Hygiene and Safety	2221	0	Publisher
COGITATIO	Cogitatio	2219	0	Publisher
JAPAN SOCIETY OF CORROSION ENGINEERING	Japan Society of Corrosion Engineering	2216	0	Publisher
LEVEL UP BUSINESS CENTER	Level Up Business Center	2215	0	Publisher
NATIONAL INSTITUTE OF INDUSTRIAL HEALTH	National Institute of Industrial Health	2213	0	Publisher
PENGUIN RANDOM HOUSE VERLAGSGRUPPE	Penguin Random House Verlagsgruppe	2211	0	Publisher
FINNISH SOCIETY OF FOREST SCIENCE	Finnish Society of Forest Science	2206	0	Publisher
UNIVERSITY OF TECHNOLOGY, SYDNEY (UTS)	University of Technology, Sydney (UTS)	2204	0	Publisher
DAEDALUS ENTERPRISES	Daedalus Enterprises	2199	0	Publisher
CROP SCIENCE SOCIETY OF JAPAN	Crop Science Society of Japan	2196	0	Publisher
PUBLISHING HOUSE OF NATIONAL ACADEMY AGRARIAN SCIENCES OF UKRAINE	Publishing House of National Academy Agrarian Sciences of Ukraine	2194	0	Publisher
EDITORIAL COMMITTEE OF JAPANESE JOURNAL OF INFECTIOUS DISEASES, NATIONAL INSTITUTE OF INFECTIOUS DIS	Editorial Committee of Japanese Journal of Infectious Diseases, National Institute of Infectious Dis	2193	0	Publisher
FUNDACAO EDSON QUEIROZ	Fundacao Edson Queiroz	2188	0	Publisher
JOURNAL OF ZANKOY SULAIMANI - PART A	Journal of Zankoy Sulaimani - Part A	2188	0	Publisher
KOREAN SOCIETY FOR BIOCHEMISTRY AND MOLECULAR BIOLOGY - BMB REPORTS	Korean Society for Biochemistry and Molecular Biology - BMB Reports	2180	0	Publisher
THE KOREAN SOCIETY OF FISHERIES AND AQUATIC SCIENCE	The Korean Society of Fisheries and Aquatic Science	2172	0	Publisher
STATE ISLAMIC COLLEGE OF KUDUS	State Islamic College of Kudus	2171	0	Publisher
THE MATHEMATICAL SOCIETY OF THE REPUBLIC OF CHINA	The Mathematical Society of the Republic of China	2170	0	Publisher
THE SOCIETY OF POWDER TECHNOLOGY, JAPAN	The Society of Powder Technology, Japan	2169	0	Publisher
UNIVERSIDADE ESTADUAL DO PARANA - UNESPAR	Universidade Estadual do Parana - Unespar	2164	0	Publisher
JAPANESE SOCIETY ON SURGERY FOR CEREBRAL STROKE	Japanese Society on Surgery for Cerebral Stroke	2162	0	Publisher
UNIVERSITY OF SOUTH BOHEMIA IN CESKE BUDEJOVICE	University of South Bohemia in Ceske Budejovice	2162	0	Publisher
PETRA CHRISTIAN UNIVERSITY	Petra Christian University	2160	0	Publisher
UNIVERSIDADE FEDERAL DE GRANDE DOURADOS	Universidade Federal de Grande Dourados	2160	0	Publisher
UNIVERSITAS PGRI SEMARANG	Universitas PGRI Semarang	2159	0	Publisher
NP VOPROSY EKONOMIKI	NP Voprosy Ekonomiki	2155	0	Publisher
PENZA STATE UNIVERSITY	Penza State University	2149	0	Publisher
ENVIRO RESEARCH PUBLISHERS	Enviro Research Publishers	2146	0	Publisher
JAPAN SOCIETY OF COLOUR MATERIAL	Japan Society of Colour Material	2145	0	Publisher
RZESZOW UNIVERSITY OF TECHNOLOGY	Rzeszow University of Technology	2143	0	Publisher
ECORFAN	ECORFAN	2142	0	Publisher
LOOKUS BILISIM	LookUs Bilisim	2140	0	Publisher
UNIVERSIDAD AUTONOMA METROPOLITANA	Universidad Autonoma Metropolitana	2139	0	Publisher
THE PUBLISHING HOUSE - SCIENTIFIC LIBRARY	The publishing house - SCIENTIFIC LIBRARY	2137	0	Publisher
THE MYCOLOGICAL SOCIETY OF JAPAN	The Mycological Society of Japan	2136	0	Publisher
WESTON MEDICAL PUBLISHING	Weston Medical Publishing	2131	0	Publisher
UNIVERSIDAD NACIONAL DE LA PLATA	Universidad Nacional de La Plata	2128	0	Publisher
UNIVERSIDADE ESTADUAL DO OESTE DO PARANA - UNIOESTE	Universidade Estadual do Oeste do Parana - UNIOESTE	2127	0	Publisher
THE ANGLE ORTHODONTIST (EH ANGLE EDUCATION & RESEARCH FOUNDATION)	The Angle Orthodontist (EH Angle Education & Research Foundation)	2126	0	Publisher
KOREAN SOCIETY OF PLANT PATHOLOGY	Korean Society of Plant Pathology	2125	0	Publisher
INFORMING SCIENCE INSTITUTE	Informing Science Institute	2122	0	Publisher
KING FAISAL SPECIALIST HOSPITAL AND RESEARCH CENTRE	King Faisal Specialist Hospital and Research Centre	2122	0	Publisher
UNIVERSITAS LANCANG KUNING	Universitas Lancang Kuning	2120	0	Publisher
EUROASIAN SCIENTIFIC AND INDUSTRIAL CHAMBER	Euroasian Scientific and Industrial Chamber	2119	0	Publisher
THE ECONOMETRIC SOCIETY	The Econometric Society	2115	0	Publisher
JAPAN ATHEROSCLEROSIS SOCIETY	JAPAN ATHEROSCLEROSIS SOC	0	1624	Publisher
JAPAN ATHEROSCLEROSIS SOCIETY	Japan Atherosclerosis Society	2114	0	Publisher
THE KOREA SOCIETY OF DIGITAL POLICY AND MANAGEMENT	The Korea Society of Digital Policy and Management	2114	0	Publisher
EDITORA UNIVALI	Editora UNIVALI	2112	0	Publisher
STATE ISLAMIC UNIVERSITY OF RADEN FATAH PALEMBANG	State Islamic University of Raden Fatah Palembang	2112	0	Publisher
JAPAN INSTITUTE OF NAVIGATION	Japan Institute of Navigation	2111	0	Publisher
THE PUBLISHING GROUP JURIST	The Publishing Group Jurist	2110	0	Publisher
DISCOVERSYS	DiscoverSys	2108	0	Publisher
ARKAT USA	ARKAT USA	2107	0	Publisher
UNIVERSIDADE DO ESTADO DO MATO GROSSO - UNEMAT	Universidade do Estado do Mato Grosso - UNEMAT	2107	0	Publisher
KOREAN NEUROSURGICAL SOCIETY	Korean Neurosurgical Society	2104	0	Publisher
ARMENIAN GREEN PUBLISHING	Armenian Green Publishing	2103	0	Publisher
MUSEUM NATIONAL D'HISTOIRE NATURELLE	Museum National D'Histoire Naturelle	2102	0	Publisher
"MEDYCYNA PRAKTYCZNA" SPOLKA JAWNA	"Medycyna Praktyczna" Spolka Jawna	0	0	Publisher
"MEDYCYNA PRAKTYCZNA" SPOLKA JAWNA	&quot;Medycyna Praktyczna&quot; Spolka Jawna	2101	0	Publisher
UNIVERSIDADE TECNOLOGICA FEDERAL DO PARANA (UTFPR)	Universidade Tecnologica Federal do Parana (UTFPR)	2095	0	Publisher
RIOR PUBLISHING CENTER	RIOR Publishing Center	2090	0	Publisher
CENTERS FOR DISEASE CONTROL MMWR OFFICE	Centers for Disease Control MMWR Office	2088	0	Publisher
THE VISUALIZATION SOCIETY OF JAPAN	The Visualization Society of Japan	2088	0	Publisher
SOCIETE MATHEMATIQUE DE FRANCE	Societe Mathematique de France	2086	0	Publisher
TRANSSTELLAR JOURNAL PUBLICATIONS AND RESEARCH CONSULTANCY	Transstellar Journal Publications and Research Consultancy	2086	0	Publisher
UNIVERSIDAD CARLOS III DE MADRID	Universidad Carlos III de Madrid	2084	0	Publisher
THE INSTITUTE OF BREWING & DISTILLING	The Institute of Brewing & Distilling	2082	0	Publisher
OPEN SCIENCE PUBLISHERS LLP	Open Science Publishers LLP	2081	0	Publisher
MUSEUM NATIONAL D'HISTOIRE NATURELLE, PARIS, FRANCE	Museum National d'Histoire Naturelle, Paris, France	2080	0	Publisher
THE KOREAN SOCIETY OF SPORTS SCIENCE	The Korean Society of Sports Science	2079	0	Publisher
IZHEVSK INSTITUTE OF COMPUTER SCIENCE	Izhevsk Institute of Computer Science	2076	0	Publisher
PETROZAVODSK STATE UNIVERSITY	Petrozavodsk State University	2074	0	Publisher
UIN PROF. K.H. SAIFUDDIN ZUHRI	UIN Prof. K.H. Saifuddin Zuhri	2074	0	Publisher
UNIVERSITAS PGRI MADIUN	Universitas PGRI Madiun	2072	0	Publisher
AMG TRANSCEND ASSOCIATION	AMG Transcend Association	2071	0	Publisher
PHYSIOLOGICAL SOCIETY OF JAPAN	Physiological Society of Japan	2071	0	Publisher
MAYA GLOBAL EDUCATION SOCIETY	Maya Global Education Society	2070	0	Publisher
BAIKAL STATE UNIVERSITY	Baikal State University	2066	0	Publisher
MUHAMMADIYAH METRO UNIVERSITY	Muhammadiyah Metro University	2065	0	Publisher
THE MATERIALS RESEARCH SOCIETY OF KOREA	The Materials Research Society of Korea	2065	0	Publisher
UNIVERSIDAD DE CONCEPCION	Universidad de Concepcion	2064	0	Publisher
AMERICAN SOCIETY OF INTERVENTIONAL PAIN PHYSICIANS	American Society of Interventional Pain Physicians	2062	0	Publisher
EDWARD ELGAR PUBLISHING	Edward Elgar Publishing	2060	0	Publisher
UNIVERSITY OF EDINBURGH	University of Edinburgh	2055	0	Publisher
LEMBAGA PENELITIAN DAN PENGABDIAN KEPADA MASYARAKAT UNIVERSITAS RIAU	Lembaga Penelitian dan Pengabdian kepada Masyarakat Universitas Riau	2052	0	Publisher
SAMARA STATE TECHNICAL UNIVERSITY	Samara State Technical University	2050	0	Publisher
TURKISH SCIENCE AND TECHNOLOGY PUBLISHING (TURSTEP)	Turkish Science and Technology Publishing (TURSTEP)	2050	0	Publisher
NIGERIAN SOCIETY FOR ANIMAL PRODUCTION (NSAP)	Nigerian Society for Animal Production (NSAP)	2049	0	Publisher
VDI FACHMEDIEN	VDI Fachmedien	2047	0	Publisher
PESTICIDE SCIENCE SOCIETY OF JAPAN	Pesticide Science Society of Japan	2044	0	Publisher
PLUTO JOURNALS	Pluto Journals	2043	0	Publisher
KOREA DISTRIBUTION SCIENCE ASSOCIATION	Korea Distribution Science Association	2042	0	Publisher
UNIVERSIDAD DE LA RIOJA	Universidad de la Rioja	2042	0	Publisher
VERLAG DR. OTTO SCHMIDT	Verlag Dr. Otto Schmidt	2039	0	Publisher
UPF EDITORA	UPF Editora	2037	0	Publisher
L. N. GUMILYOV EURASIAN NATIONAL UNIVERSITY	L. N. Gumilyov Eurasian National University	2036	0	Publisher
UNIVERSIDAD DE VALPARAISO CHILE	Universidad de Valparaiso Chile	2028	0	Publisher
JOURNAL OF ATHLETIC TRAINING/NATA	Journal of Athletic Training/NATA	2020	0	Publisher
AI PUBLICATIONS	AI Publications	2017	0	Publisher
UNIVERSITY OF VETERINARY SCIENCES BRNO	University of Veterinary Sciences Brno	2016	0	Publisher
AUCKLAND UNIVERSITY OF TECHNOLOGY (AUT) LIBRARY	Auckland University of Technology (AUT) Library	2012	0	Publisher
BELGOROD NATIONAL RESEARCH UNIVERSITY	Belgorod National Research University	2009	0	Publisher
ENGINEERING AND TECHNOLOGY PUBLISHING	Engineering and Technology Publishing	2006	0	Publisher
OAE PUBLISHING	OAE Publishing	2005	0	Publisher
UNIVERSIDAD DE CALDAS	Universidad de Caldas	2005	0	Publisher
AMALTEA MEDICAL PUBLISHING HOUSE	AMALTEA Medical Publishing House	2004	0	Publisher
ANSF PUBLICATIONS	ANSF Publications	1996	0	Publisher
KOREA INTERNATIONAL TRADE RESEARCH INSTITUTE	Korea International Trade Research Institute	1993	0	Publisher
AMH INTERNATIONAL CONFERENCES AND SEMINARS ORGANIZING LLC	AMH International Conferences and Seminars Organizing LLC	1989	0	Publisher
LOUISIANA STATE UNIVERSITY LIBRARIES	Louisiana State University Libraries	1986	0	Publisher
SC LUMEN MEDIA SRL	SC LUMEN MEDIA SRL	1984	0	Publisher
AUTONOMOUS NON-PROFIT ORGANIZATION EDITORIAL BOARD OF THE JOURNAL USPEKHI KHIMII	Autonomous Non-profit Organization Editorial Board of the journal Uspekhi Khimii	1979	0	Publisher
AMERICAN BOARD OF FAMILY MEDICINE (ABFM)	American Board of Family Medicine (ABFM)	1972	0	Publisher
GEOLOGICAL SOCIETY OF INDIA	Geological Society of India	1968	0	Publisher
THE ARCTIC INSTITUTE OF NORTH AMERICA	The Arctic Institute of North America	1964	0	Publisher
THE JAPAN INSTITUTE OF ENERGY	The Japan Institute of Energy	1962	0	Publisher
THE NORWEGIAN DENTAL JOURNAL	The Norwegian Dental Journal	1962	0	Publisher
KEMEROVO STATE UNIVERSITY	Kemerovo State University	1961	0	Publisher
MINERALOGICAL ASSOCIATION OF CANADA	Mineralogical Association of Canada	1961	0	Publisher
CENTRE OF SOCIOLOGICAL RESEARCH, NGO	Centre of Sociological Research, NGO	1959	0	Publisher
EUROPEAN JOURNAL OF SCIENCE AND TECHNOLOGY	European Journal of Science and Technology	1959	0	Publisher
JAPAN BRONCHO-ESOPHAGOLOGICAL SOCIETY	Japan Broncho-Esophagological Society	1959	0	Publisher
MATHEMATICAL SOCIETY OF JAPAN (PROJECT EUCLID)	Mathematical Society of Japan (Project Euclid)	1955	0	Publisher
PUBLISHING CENTER SCIENCE AND PRACTICE	Publishing Center Science and Practice	1954	0	Publisher
NATIONAL INSTITUTE FOR HEALTH AND CARE RESEARCH	National Institute for Health and Care Research	1950	0	Publisher
TOMSK STATE PEDAGOGICAL UNIVERSITY	Tomsk State Pedagogical University	1947	0	Publisher
BIOMEDICAL INFORMATICS	Biomedical Informatics	1946	0	Publisher
ACADEMIC PUBLICATIONS	Academic Publications	1944	0	Publisher
FEDERAL SCIENTIFIC CENTER FOR HYGIENE F.F.ERISMAN	Federal Scientific Center for Hygiene F.F.Erisman	1944	0	Publisher
UNIVERSITAS MUHAMMADIYAH MATARAM	Universitas Muhammadiyah Mataram	1941	0	Publisher
THE JAPANESE SOCIETY OF PHYSICAL FITNESS AND SPORTS MEDICINE	The Japanese Society of Physical Fitness and Sports Medicine	1938	0	Publisher
REMEDIUM	Remedium	1936	0	Publisher
THE MATERIALS RESEARCH SOCIETY OF JAPAN	The Materials Research Society of Japan	1933	0	Publisher
LUPINE PUBLISHERS	Lupine Publishers	1932	0	Publisher
DEUTSCHER ARZTE-VERLAG	Deutscher Arzte-Verlag	1926	0	Publisher
INSTITUTO NACIONAL DE SALUD (COLOMBIA)	Instituto Nacional de Salud (Colombia)	1926	0	Publisher
JAPANESE SOCIETY OF RADIOLOGICAL TECHNOLOGY	Japanese Society of Radiological Technology	1925	0	Publisher
KOREAN SOCIETY OF ENVIRONMENTAL ENGINEERING	Korean Society of Environmental Engineering	1921	0	Publisher
ISEAS - YUSOF ISHAK INSTITUTE	ISEAS - Yusof Ishak Institute	1920	0	Publisher
ATOMIC ENERGY SOCIETY OF JAPAN	Atomic Energy Society of Japan	1919	0	Publisher
CHINESE JOURNAL OF CANCER RESEARCH	Chinese Journal of Cancer Research	1916	0	Publisher
THE SOCIETY FOR FREE RADICAL RESEARCH JAPAN	The Society for Free Radical Research Japan	1915	0	Publisher
SIBERIAN STATE MEDICAL UNIVERSITY	Siberian State Medical University	1913	0	Publisher
QUEENSLAND UNIVERSITY OF TECHNOLOGY	Queensland University of Technology	1912	0	Publisher
KOREAN CERAMIC SOCIETY	Korean Ceramic Society	1910	0	Publisher
INSTITUTE FOR PROJECT MANAGEMENT	Institute for Project Management	1909	0	Publisher
FORTUNE JOURNALS	Fortune Journals	1905	0	Publisher
IPM2KPE	IPM2KPE	1904	0	Publisher
UNIVERSITY OF OSLO LIBRARY	University of Oslo Library	1901	0	Publisher
ZAPORIZHZHIA STATE MEDICAL AND PHARMACEUTICAL UNIVERSITY	Zaporizhzhia State Medical and Pharmaceutical University	1901	0	Publisher
UNIVERSITY OF SILESIA IN KATOWICE	University of Silesia in Katowice	1899	0	Publisher
JAPAN SOCIETY OF HISTOCHEMISTRY & CYTOCHEMISTRY	Japan Society of Histochemistry & Cytochemistry	1897	0	Publisher
MICROBIOLOGY RESEARCH FOUNDATION	Microbiology Research Foundation	1896	0	Publisher
TVER STATE UNIVERSITY	Tver State University	1895	0	Publisher
ASIAN JOURNAL OF CHEMISTRY	ASIAN JOURNAL OF CHEMISTRY	1893	12078	Publisher
UNIVERSITY OF MINHO	University of Minho	1891	0	Publisher
KOREA DIGITAL DESIGN COUNCIL	Korea Digital Design Council	1890	0	Publisher
FRONTLINE MEDICAL COMMUNICATIONS	FRONTLINE MEDICAL COMMUNICATIONS	1888	1681	Publisher
LEIBNIZ INSTITUTE FOR PSYCHOLOGY (ZPID)	Leibniz Institute for Psychology (ZPID)	1887	0	Publisher
AMERICAN ASSOCIATION ON INTELLECTUAL AND DEVELOPMENTAL DISABILITIES (AAIDD)	American Association on Intellectual and Developmental Disabilities (AAIDD)	1886	0	Publisher
GENETICS SOCIETY OF JAPAN	Genetics Society of Japan	1885	0	Publisher
TOKYO GEOGRAPHICAL SOCIETY	Tokyo Geographical Society	1884	0	Publisher
EPISMART SCIENCE VECTOR	EpiSmart Science Vector	1883	0	Publisher
AMERICAN REGISTRY OF PROFESSIONAL ANIMAL SCIENTISTS	American Registry of Professional Animal Scientists	1877	0	Publisher
COLEOPTERISTS SOCIETY	Coleopterists Society	1877	6	Publisher
SASPR EDU INTERNATIONAL	SASPR Edu International	1871	0	Publisher
DIVA ENTERPRISES	Diva Enterprises	1870	0	Publisher
UKRAINIAN NATIONAL FORESTRY UNIVERSITY	Ukrainian National Forestry University	1869	0	Publisher
KUBAN STATE AGRARIAN UNIVERSITY	Kuban State Agrarian University	1865	0	Publisher
INTERNATIONAL INSTITUTE OF ISLAMIC THOUGHT	International Institute of Islamic Thought	1864	0	Publisher
SOCIETAS NEUROLOGICA JAPONICA	Societas Neurologica Japonica	1863	0	Publisher
AEROSPACE MEDICAL ASSOCIATION	Aerospace Medical Association	1862	0	Publisher
UNIVERSITY OF PEMBANGUNAN NASIONAL VETERAN JAWA TIMUR	University of Pembangunan Nasional Veteran Jawa Timur	1861	0	Publisher
ATHENS INSTITUTE FOR EDUCATION AND RESEARCH ATINER	Athens Institute for Education and Research ATINER	1860	0	Publisher
UIR PRESS	UIR Press	1857	0	Publisher
UNIVERSIDAD EXTERNADO DE COLOMBIA	Universidad Externado de Colombia	1854	0	Publisher
EÖTVÖS LORÁND UNIVERSITY	Eötvös Loránd University	1852	0	Publisher
KOREAN JOURNAL OF OPTICS AND PHOTONICS	Korean Journal of Optics and Photonics	1851	0	Publisher
GEORGIA ENTOMOLOGICAL SOCIETY	Georgia Entomological Society	1850	0	Publisher
KOREAN PEDIATRIC SOCIETY	Korean Pediatric Society	1848	0	Publisher
UK SIMULATION SOCIETY	UK Simulation Society	1846	0	Publisher
FACULDADES CATOLICAS	Faculdades Catolicas	1842	0	Publisher
EUROPEAN SCIENTIFIC INSTITUTE, ESI	European Scientific Institute, ESI	1840	0	Publisher
ASSOCIATION OF AMERICAN MEDICAL COLLEGES	Association of American Medical Colleges	1839	0	Publisher
UKRAINIAN STATE UNIVERSITY OF RAILWAY TRANSPORT	Ukrainian State University of Railway Transport	1838	0	Publisher
HACETTEPE UNIVERSITY	Hacettepe University	1837	0	Publisher
KOREAN MEDICAL ASSOCIATION (KAMJE)	Korean Medical Association (KAMJE)	1837	0	Publisher
UNIVERSITAS PGRI ADI BUANA SURABAYA	Universitas PGRI Adi Buana Surabaya	1837	0	Publisher
PUBLISHING HOUSE ABV PRESS	Publishing House ABV Press	1836	0	Publisher
UNIVERSITY OF LA LAGUNA	University of La Laguna	1835	0	Publisher
PENERBIT UNIVERSITI SAINS MALAYSIA	Penerbit Universiti Sains Malaysia	1834	0	Publisher
ACADEMY OF MANAGED CARE PHARMACY	Academy of Managed Care Pharmacy	1831	0	Publisher
STATE UNIVERSITY OF MANAGEMENT	State University of Management	1831	0	Publisher
CSIR-NATIONAL INSTITUTE OF SCIENCE COMMUNICATION AND POLICY RESEARCH (NISCPR)	CSIR-National Institute of Science Communication and Policy Research (NIScPR)	1829	0	Publisher
CORVINUS UNIVERSITY OF BUDAPEST	Corvinus University of Budapest	1827	0	Publisher
NIHON UNIVERSITY SCHOOL OF DENTISTRY	Nihon University School of Dentistry	1826	0	Publisher
RUSSIAN JOURNAL OF AGRICULTURAL AND SOCIO-ECONOMIC SCIENCES	Russian Journal of Agricultural and Socio-Economic Sciences	1825	0	Publisher
SWISS CHEMICAL SOCIETY	Swiss Chemical Society	1822	0	Publisher
ASSOCIATION FOR INFORMATION SYSTEMS	Association for Information Systems	1821	0	Publisher
STRATEGIC JOURNALS	Strategic Journals	1821	0	Publisher
JAPAN POULTRY SCIENCE ASSOCIATION	JAPAN POULTRY SCIENCE ASSOC	0	658	Publisher
JAPAN POULTRY SCIENCE ASSOCIATION	Japan Poultry Science Association	1820	0	Publisher
JAPANESE SOCIETY OF PERIODONTOLOGY	Japanese Society of Periodontology	1820	0	Publisher
KITAKANTO MEDICAL SOCIETY	Kitakanto Medical Society	1819	0	Publisher
NEW ZEALAND GRASSLAND ASSOCIATION	New Zealand Grassland Association	1816	0	Publisher
INTERNATIONAL JOURNAL OF GEOMATE	International Journal of Geomate	1815	0	Publisher
SOCIEDADE BRASILEIRA DE CARDIOLOGIA	Sociedade Brasileira de Cardiologia	1814	0	Publisher
REVISTA MEXICANA DE CIENCIAS AGRICOLAS	Revista Mexicana de Ciencias Agricolas	1811	0	Publisher
UNIVERSITI MALAYSIA PAHANG PUBLISHING	Universiti Malaysia Pahang Publishing	1807	0	Publisher
JAPAN EPIDEMIOLOGICAL ASSOCIATION	JAPAN EPIDEMIOLOGICAL ASSOC	0	1019	Publisher
JAPAN EPIDEMIOLOGICAL ASSOCIATION	Japan Epidemiological Association	1806	0	Publisher
GAVIN PUBLISHERS	Gavin Publishers	1804	0	Publisher
INSTITUTE OF RURAL HEALTH	Institute of Rural Health	1801	0	Publisher
NORWEGIAN POLAR INSTITUTE	Norwegian Polar Institute	1801	0	Publisher
SPB RAACI	SPb RAACI	1800	0	Publisher
THE JAPANESE ASSOCIATION OF EDUCATIONAL PSYCHOLOGY	The Japanese Association of Educational Psychology	1800	0	Publisher
ODESA NATIONAL UNIVERSITY OF TECHNOLOGY	Odesa National University of Technology	1799	0	Publisher
BREWING SOCIETY OF JAPAN	Brewing Society of Japan	1795	0	Publisher
CRYOGENIC ASSOCIATION OF JAPAN	Cryogenic Association of Japan	1794	0	Publisher
FACULTY OF TECHNICAL SCIENCES	Faculty of Technical Sciences	1793	0	Publisher
TURKISH NEUROSURGICAL SOCIETY	Turkish Neurosurgical Society	1791	0	Publisher
UUM PRESS, UNIVERSITI UTARA MALAYSIA	UUM Press, Universiti Utara Malaysia	1791	0	Publisher
AMERICAN ANIMAL HOSPITAL ASSOCIATION	American Animal Hospital Association	1789	0	Publisher
LESGAFT NATIONAL STATE UNIVERSITY OF PHYSICAL EDUCATION, SPORT AND HEALTH, ST. PETERSBURG	Lesgaft National State University of Physical Education, Sport and Health, St. Petersburg	1789	0	Publisher
WROCLAW MEDICAL UNIVERSITY	Wroclaw Medical University	1782	0	Publisher
IBM	IBM	1781	0	Publisher
QUEEN'S UNIVERSITY LIBRARY	Queen's University Library	1781	0	Publisher
FORUM MULTIMEDIA PUBLISHING	Forum Multimedia Publishing	1779	0	Publisher
UNIWERSYTET HUMANISTYCZNO-PRZYRODNICZY IM. JANA DLUGOSZA W CZESTOCHOWIE	Uniwersytet Humanistyczno-Przyrodniczy im. Jana Dlugosza w Czestochowie	1776	0	Publisher
KYIV NATIONAL UNIVERSITY OF CULTURE AND ARTS	Kyiv National University of Culture and Arts	1775	0	Publisher
CZESTOCHOWA UNIVERSITY OF TECHNOLOGY	Czestochowa University of Technology	1773	0	Publisher
FACULTY OF PHILOSOPHY, UNIVERSITY OF NOVI SAD	Faculty of Philosophy, University of Novi Sad	1761	0	Publisher
JAPANESE SOCIETY FOR THE STUDY OF XENOBIOTICS	Japanese Society for the Study of Xenobiotics	1757	0	Publisher
SCIENTIA SOCIALIS	Scientia Socialis	1756	0	Publisher
WEST UKRAINIAN NATIONAL UNIVERSITY	West Ukrainian National University	1755	0	Publisher
FEDERACION ESPANOLA DE ASOCIACIONES DE DOCENTES DE EDUCACION FISICA (FEADEF)	Federacion Espanola de Asociaciones de Docentes de Educacion Fisica (FEADEF)	1751	0	Publisher
KOREAN SOCIETY OF COMPUTER INFORMATION	Korean Society of Computer Information	1748	0	Publisher
HIND AGRI HORTICULTURAL SOCIETY	Hind Agri Horticultural Society	1745	0	Publisher
JAPANESE SOCIETY FOR PLANT CELL AND MOLECULAR BIOLOGY	Japanese Society for Plant Cell and Molecular Biology	1743	0	Publisher
INTERNATIONAL SOCIETY OF ENDOVASCULAR SPECIALISTS	International Society of Endovascular Specialists	1742	0	Publisher
INSTYTUT BADAN GOSPODARCZYCH / INSTITUTE OF ECONOMIC RESEARCH	Instytut Badan Gospodarczych / Institute of Economic Research	1741	0	Publisher
PRESS OF INTERNATIONAL JOURNAL OF OPHTHALMOLOGY (IJO PRESS)	Press of International Journal of Ophthalmology (IJO Press)	1741	0	Publisher
UNIVERSITAS MUHAMMADIYAH PALANGKARAYA	Universitas Muhammadiyah Palangkaraya	1739	0	Publisher
ABOUTSCIENCE SRL	Aboutscience Srl	1736	0	Publisher
TAMBOV STATE UNIVERSITY - G.R. DERZHAVIN	Tambov State University - G.R. Derzhavin	1734	0	Publisher
UNIVERSITAS DARUSSALAM GONTOR	Universitas Darussalam Gontor	1733	0	Publisher
SOCIETY FOR THE STUDY OF AMPHIBIANS AND REPTILES	Society for the Study of Amphibians and Reptiles	1731	0	Publisher
IMA PRESS	IMA Press	1730	0	Publisher
UK ZHENDE PUBLISHING LIMITED COMPANY	UK Zhende Publishing Limited Company	1728	0	Publisher
UNIVERSITAS MUHAMMADIYAH SUMATERA UTARA	Universitas Muhammadiyah Sumatera Utara	1726	0	Publisher
JAPAN SOCIETY OF KANSEI ENGINEERING	Japan Society of Kansei Engineering	1725	0	Publisher
ACADEMIC RESEARCH PUBLISHING GROUP (PUBLICATIONS)	Academic Research Publishing Group (Publications)	1724	0	Publisher
TRAKIA UNIVERSITY	Trakia University	1723	0	Publisher
ASOCIACION INFAD	Asociacion INFAD	1719	0	Publisher
UNIVERSIDAD DE JAEN	Universidad de Jaen	1716	0	Publisher
JAPAN SOCIETY FOR CLINICAL IMMUNOLOGY	Japan Society for Clinical Immunology	1715	0	Publisher
IAIN SYEKH NURJATI CIREBON	IAIN Syekh Nurjati Cirebon	1714	0	Publisher
JOURNAL OF NEPAL MEDICAL ASSOCIATION (JNMA)	Journal of Nepal Medical Association (JNMA)	1713	0	Publisher
ISMA SYC INT	ISMA SYC INT	1712	0	Publisher
SYSTEMATIC AND APPLIED ACAROLOGY SOCIETY	Systematic and Applied Acarology Society	1711	0	Publisher
TOWARZYSTWO NAUKOWE ORGANIZACJI I KIEROWNICTWA	Towarzystwo Naukowe Organizacji i Kierownictwa	1710	0	Publisher
JAPAN GASTROINTESTINAL ENDOSCOPY SOCIETY	Japan Gastrointestinal Endoscopy Society	1707	0	Publisher
TECHNOSPHERA JSC	Technosphera JSC	1707	0	Publisher
ALUNA	ALUNA	1706	0	Publisher
SOUTHERN FEDERAL UNIVERSITY	Southern Federal University	1704	0	Publisher
CENTRO CIENTIFICO CONHECER	Centro Cientifico Conhecer	1703	0	Publisher
FRANCIS ACADEMIC PRESS	Francis Academic Press	1702	0	Publisher
IACSIT PRESS	IACSIT Press	1702	0	Publisher
INSTITUTE OF MOLECULAR BIOLOGY AND GENETICS (NAS UKRAINE)	Institute of Molecular Biology and Genetics (NAS Ukraine)	1699	0	Publisher
RS GLOBAL SP. Z O.O.	RS Global Sp. z O.O.	1699	0	Publisher
SOCIEDAD CHILENA DE PEDIATRIA	Sociedad Chilena de Pediatria	1698	0	Publisher
INTERNATIONAL RESEARCH AND COOPERATION ASSOCIATION FOR BIO & SOCIO-SCIENCES ADVANCEMENT (IRCA-BSSA)	International Research and Cooperation Association for Bio & Socio-Sciences Advancement (IRCA-BSSA)	1697	0	Publisher
JAPANESE SOCIETY OF AGRICULTURAL, BIOLOGICAL AND ENVIRONMENTAL ENGINEERS AND SCIENTISTS	Japanese Society of Agricultural, Biological and Environmental Engineers and Scientists	1697	0	Publisher
NATIONAL SHELLFISHERIES ASSOCIATION	National Shellfisheries Association	1695	0	Publisher
AN-NAJAH NATIONAL UNIVERSITY	An-Najah National University	1693	0	Publisher
JAPAN ACADEMY	JAPAN ACAD	0	4959	Publisher
JAPAN ACADEMY	Japan Academy	1693	0	Publisher
KOREAN CANCER ASSOCIATION	KOREAN CANCER ASSOCIATION	1693	1187	Publisher
LASER INSTITUTE OF AMERICA	Laser Institute of America	1693	0	Publisher
ACADEMY OF MEDICINE, SINGAPORE	Academy of Medicine, Singapore	1692	0	Publisher
AMERICAN BRYOLOGICAL AND LICHENOLOGICAL SOCIETY	American Bryological and Lichenological Society	1689	0	Publisher
ATATURK UNIVERSITESI	Ataturk Universitesi	1689	0	Publisher
LOGIC	Logic	1688	0	Publisher
SIBERIAN STATE UNIVERSITY OF GEOSYSTEMS AND TECHNOLOGIES	Siberian State University of Geosystems and Technologies	1688	0	Publisher
EDITORIAL CIENCIA DIGITAL	Editorial Ciencia Digital	1687	0	Publisher
NATIONAL ACADEMY OF SCIENCES OF THE REPUBLIC OF KAZAKSHTAN	National Academy of Sciences of the Republic of Kazakshtan	1687	0	Publisher
ZAPORIZHZHIA NATIONAL UNIVERSITY	Zaporizhzhia National University	1685	0	Publisher
JAPAN SOCIETY OF EQUILIBRIUM RESEARCH	Japan Society of Equilibrium Research	1684	0	Publisher
LPPM UNIVERSITAS IBN KHALDUN BOGOR	LPPM Universitas Ibn Khaldun Bogor	1683	0	Publisher
JAPAN SOCIETY OF WASTE MANAGEMENT EXPERTS	Japan Society of Waste Management Experts	1682	0	Publisher
UNIVERSITAS MERCU BUANA	Universitas Mercu Buana	1681	0	Publisher
JAPAN SOCIETY OF ENGINEERING GEOLOG	Japan Society of Engineering Geolog	1680	0	Publisher
RIGA TECHNICAL UNIVERSITY	Riga Technical University	1677	0	Publisher
CIRAD (CENTRE DE COOPERATION INTERNATIONALE EN RECHERCHE AGRONOMIQUE POUR LE DEVELOPPEMENT)	CIRAD (Centre de Cooperation Internationale en Recherche Agronomique Pour le Developpement)	1676	0	Publisher
LAHORE MEDICAL AND DENTAL COLLEGE	Lahore Medical and Dental College	1676	0	Publisher
STATE ISLAMIC UNIVERSITY (UIN) MATARAM	State Islamic University (UIN) Mataram	1676	0	Publisher
ASIAN ECONOMIC AND SOCIAL SOCIETY	Asian Economic and Social Society	1675	0	Publisher
BADAN KEBIJAKAN PEMBANGUNAN KESEHATAN	Badan Kebijakan Pembangunan Kesehatan	1675	0	Publisher
MYCOTAXON	Mycotaxon	1674	0	Publisher
GOMEL STATE MEDICAL UNIVERSITY	Gomel State Medical University	1673	0	Publisher
THE PHYTOPATHOLOGICAL SOCIETY OF JAPAN	The Phytopathological Society of Japan	1671	0	Publisher
INFORMATION PROCESSING SOCIETY OF JAPAN	Information Processing Society of Japan	1670	0	Publisher
LIMITED LIABILITY COMPANY PUBLISHING SERVICE INTERNAUKA (PUBLICATIONS)	Limited Liability Company Publishing Service Internauka (Publications)	1669	0	Publisher
UNIVERSITY OF ZADAR	University of Zadar	1669	0	Publisher
CONSCIENTIA BEAM	Conscientia Beam	1668	0	Publisher
GEOCHEMICAL SOCIETY OF JAPAN	Geochemical Society of Japan	1668	0	Publisher
IKTISADI KALKINMA VE SOSYAL ARASTIRMALAR DERNEGI	Iktisadi Kalkinma ve Sosyal Arastirmalar Dernegi	1667	0	Publisher
INSTITUTO DE INVESTIGACIONES FILOLOGICAS	Instituto de Investigaciones Filologicas	1667	0	Publisher
UNIVERSITAS SULTAN AGENG TIRTAYASA	Universitas Sultan Ageng Tirtayasa	1665	0	Publisher
UNIVERSITY OF NOTRE DAME	University of Notre Dame	1665	0	Publisher
INSTITUTO NAZIONALE DI GEOFISICA E VULCANOLOGIA, INGV	Instituto Nazionale di Geofisica e Vulcanologia, INGV	1664	0	Publisher
PERIODICA POLYTECHNICA BUDAPEST UNIVERSITY OF TECHNOLOGY AND ECONOMICS	Periodica Polytechnica Budapest University of Technology and Economics	1664	0	Publisher
THE JOURNAL OF FOOD AND DRUG ANALYSIS (JFDA), FOOD AND DRUG ADMINISTRATION, TAIWAN (TFDA)	The Journal of Food and Drug Analysis (JFDA), Food and Drug Administration, Taiwan (TFDA)	1664	0	Publisher
JOURNAL OF LAKE SCIENCES	Journal of Lake Sciences	1663	0	Publisher
BELARUSIAN NATIONAL TECHNICAL UNIVERSITY	Belarusian National Technical University	1661	0	Publisher
LEMBAGA PUBLIKASI ILMIAH DAN PENERBITAN UNIVERSITAS MUHAMMADIYAH PURWOKERTO	Lembaga Publikasi Ilmiah dan Penerbitan Universitas Muhammadiyah Purwokerto	1660	0	Publisher
MONGOLIAN JOURNALS ONLINE	Mongolian Journals Online	1659	0	Aggregator
UNIVERSIDAD VERACRUZANA	Universidad Veracruzana	1659	0	Publisher
KOREAN COUNSELING ASSOCIATION (NRFK)	Korean Counseling Association (NRFK)	1653	0	Publisher
THE SOCIETY FOR THE STUDY OF EVOLUTION	The Society for the Study of Evolution	1647	0	Publisher
ECONJOURNALS	EconJournals	1646	0	Publisher
PUBLISHING HOUSE BELORUSSKAYA NAUKA	Publishing House Belorusskaya Nauka	1645	0	Publisher
INSTITUTO UNIVERSITARIO HOSPITAL ITALIANO DE BUENOS AIRES	Instituto Universitario Hospital Italiano de Buenos Aires	1636	0	Publisher
TAIWAN ASSOCIATION FOR AEROSOL RESEARCH	Taiwan Association for Aerosol Research	1636	0	Publisher
JAPAN SOCIETY FOR HEAD AND NECK CANCER	Japan Society for Head and Neck Cancer	1633	0	Publisher
DEANSHIP OF SCIENTIFIC RESEARCH	Deanship of Scientific Research	1630	0	Publisher
UNIVERSITY OF WYOMING LIBRARIES	University of Wyoming Libraries	1630	0	Publisher
EDITORA SCIENTIFIC	EDITORA SCIENTIFIC	1628	0	Publisher
UNIVERSITAS MUHAMMADIYAH PONOROGO	Universitas Muhammadiyah Ponorogo	1627	0	Publisher
THE UNIVERSITY OF IOWA	The University of Iowa	1625	0	Publisher
JAPANESE SOCIETY OF NUTRITION AND FOOD SCIENCE	Japanese Society of Nutrition and Food Science	1622	0	Publisher
THE JOURNAL OF INTERNATIONAL SOCIAL RESEARCH	The Journal of International Social Research	1622	0	Publisher
UNIVERSIDAD DE VALLADOLID	Universidad de Valladolid	1620	0	Publisher
NATIONAL UNIVERSITY OF PHARMACY	National University of Pharmacy	1619	0	Publisher
PAMUKKALE UNIVERSITY	Pamukkale University	1618	0	Publisher
UNIVERSIDAD DE LA SABANA	Universidad de la Sabana	1618	0	Publisher
OXBRIDGEPUBLISHINGHOUSE	Oxbridgepublishinghouse	1617	0	Publisher
NATIONAL INSTITUTE OF STANDARDS AND TECHNOLOGY (NIST)	National Institute of Standards and Technology (NIST)	1616	0	Publisher
UNIVERSITY OF DEUSTO	University of Deusto	1616	0	Publisher
UNIVERSIDAD ICESI	Universidad Icesi	1613	0	Publisher
UNIVERSITE CATHOLIQUE DE LOUVAIN	Universite Catholique de Louvain	1613	0	Publisher
INSTITUTO DE INVESTIGACIONES EN CIENCIAS DE LA SALUD	Instituto de Investigaciones en Ciencias de la Salud	1610	0	Publisher
SAUDI MEDICAL JOURNAL	Saudi Medical Journal	1609	0	Publisher
INTERNATIONAL SCIENTIFIC RESEARCH PUBLICATIONS MY SDN. BHD.	International Scientific Research Publications MY SDN. BHD.	1605	0	Publisher
SOCIETY FOR IMAGING SCIENCE & TECHNOLOGY	Society for Imaging Science & Technology	1605	0	Publisher
SOPHIA PUBLISHING GROUP	Sophia Publishing Group	1601	0	Questionable
IAIN SALATIGA	IAIN Salatiga	1599	0	Publisher
JAPANESE SOCIETY FOR ENGINEERING EDUCATION	Japanese Society for Engineering Education	1599	0	Publisher
CIFRA LTD - RUSSIAN AGENCY FOR DIGITAL STANDARDIZATION (RADS)	Cifra Ltd - Russian Agency for Digital Standardization (RADS)	1598	0	Publisher
AMERICAN SOCIETY OF PLANT TAXONOMISTS	American Society of Plant Taxonomists	1595	0	Publisher
JAPANESE COLLEGE OF SURGEONS	Japanese College of Surgeons	1594	0	Publisher
STEPAN GZHYTSKYI NATIONAL UNIVERSITY OF VETERINARY MEDICINE AND BIOTECHNOLOGIES LVIV	Stepan Gzhytskyi National University of Veterinary Medicine and Biotechnologies Lviv	1594	0	Publisher
UNIVERSITAS BINA SARANA INFORMATIKA	Universitas Bina Sarana Informatika	1594	0	Publisher
UNIVERSITI SAINS ISLAM MALAYSIA	Universiti Sains Islam Malaysia	1594	0	Publisher
FSBEI HE I.P. PAVLOV SPBSMU MOH RUSSIA	FSBEI HE I.P. Pavlov SPbSMU MOH Russia	1592	0	Publisher
INSTITUTE OF NOISE CONTROL ENGINEERING (INCE)	Institute of Noise Control Engineering (INCE)	1589	0	Publisher
AMERICAN ASSOCIATION FOR AGRICULTURAL EDUCATION	American Association for Agricultural Education	1583	0	Publisher
HERALD SCHOLARLY OPEN ACCESS	Herald Scholarly Open Access	1583	0	Publisher
KRYVYI RIH STATE PEDAGOGICAL UNIVERSITY	Kryvyi Rih State Pedagogical University	1583	0	Publisher
BILIMSEL TIP PUBLISHING HOUSE	Bilimsel Tip Publishing House	1582	0	Publisher
UNIVERSIDAD AUTONOMA DE NUEVO LEON	Universidad Autonoma de Nuevo Leon	1582	0	Publisher
ESTONIAN LITERARY MUSEUM SCHOLARLY PRESS	Estonian Literary Museum Scholarly Press	1581	0	Publisher
JAPANESE SOCIETY OF HYPERTENSION	Japanese Society of Hypertension	1581	0	Publisher
FARNAME	Farname	1580	0	Publisher
INSTITUTO POLITECNICO NACIONAL/CENTRO DE INVESTIGACION EN COMPUTACION	Instituto Politecnico Nacional/Centro de Investigacion en Computacion	1579	0	Publisher
INTERNATIONAL ASSOCIATION WELDING	International Association Welding	1576	0	Publisher
TADQIQOT	Tadqiqot	1574	0	Publisher
BRYANSK STATE TECHNICAL UNIVERSITY BSTU	Bryansk State Technical University BSTU	1573	0	Publisher
INTERNATIONAL SOCIETY FOR GERONTECHNOLOGY (ISG)	International Society for Gerontechnology (ISG)	1573	0	Publisher
REVISTA BRASILEIRA DE GEOGRAFIA FISICA	Revista Brasileira de Geografia Fisica	1573	0	Publisher
UNIVERSIDAD ESTATAL A DISTANCIA	Universidad Estatal a Distancia	1573	0	Publisher
INFOPRO DIGITAL SERVICES	Infopro Digital Services	1572	0	Publisher
MEDWAVE ESTUDIOS LIMITADA	Medwave Estudios Limitada	1572	0	Publisher
PLEKHANOV RUSSIAN UNIVERSITY OF ECONOMICS (PRUE)	Plekhanov Russian University of Economics (PRUE)	1571	0	Publisher
PAEDIATRICIAN PUBLISHERS	Paediatrician Publishers	1569	0	Publisher
SLOVAK UNIVERSITY OF AGRICULTURE IN NITRA	Slovak University of Agriculture in Nitra	1568	0	Publisher
JAPANESE ASSOCIATION OF RURAL MEDICINE	Japanese Association of Rural Medicine	1567	0	Publisher
INION RAS	INION RAS	1565	0	Publisher
CFA INSTITUTE	CFA Institute	1564	0	Publisher
RURAL AND REMOTE HEALTH	Rural and Remote Health	1564	0	Publisher
UNIVERSITY OF LATVIA	University of Latvia	1564	0	Publisher
CHANGCHUN INSTITUTE OF OPTICS, FINE MECHANICS AND PHYSICS, CHINESE ACADEMY OF SCIENCES	Changchun Institute of Optics, Fine Mechanics and Physics, Chinese Academy of Sciences	1563	0	Publisher
SOCIETY OF RUBBER INDUSTRY, JAPAN	Society of Rubber Industry, Japan	1562	0	Publisher
UNIVERSIDAD DE CARTAGENA	Universidad de Cartagena	1562	0	Publisher
JAPANESE SOCIETY ON THROMBOSIS AND HEMOSTASIS	Japanese Society on Thrombosis and Hemostasis	1560	0	Publisher
NOFER INSTITUTE OF OCCUPATIONAL MEDICINE	Nofer Institute of Occupational Medicine	1558	0	Publisher
INTERNATIONAL JOURNAL OF BIOSCIENCES	International Journal of Biosciences	1557	0	Publisher
MAX PLANCK INSTITUTE FOR DEMOGRAPHIC RESEARCH	Max Planck Institute for Demographic Research	1557	0	Publisher
ABAI KAZAKH NATIONAL PEDAGOGICAL UNIVERSITY	Abai Kazakh National Pedagogical University	1555	0	Publisher
UNIVERSITY OF GUANAJUATO	University of Guanajuato	1555	0	Publisher
RESEARCH CENTRE OF INDUSTRIAL PROBLEMS OF DEVELOPMENT OF NAS OF UKRAINE	Research Centre of Industrial Problems of Development of NAS of Ukraine	1548	0	Publisher
UNIVERSITY OF THE FREE STATE	University of the Free State	1547	0	Publisher
UNIVERSITY OF WINDSOR LEDDY LIBRARY	University of Windsor Leddy Library	1546	0	Publisher
UNIVERSIDADE CATOLICA DOM BOSCO	Universidade Catolica Dom Bosco	1545	0	Publisher
JAPANESE SOCIETY OF INFLAMMATION AND REGENERATION	Japanese Society of Inflammation and Regeneration	1541	0	Publisher
OPUS - ULUSLARARASI TOPLUM ARASTIRMALARI DERGISI	OPUS - Uluslararasi Toplum Arastirmalari Dergisi	1540	0	Publisher
UNIVERSIDADE FEDERAL DE PELOTAS	Universidade Federal de Pelotas	1537	0	Publisher
COLEGIO OFICIAL DE LA PSICOLOGIA DE MADRID	Colegio Oficial de la Psicologia de Madrid	1534	0	Publisher
INFORMATICS PUBLISHING	Informatics Publishing	1531	0	Publisher
INSTITUTE OF DEVELOPMENT STUDIES	Institute of Development Studies	1529	0	Publisher
KOREAN INSTITUTE OF NAVIGATION AND PORT RESEARCH	Korean Institute of Navigation and Port Research	1529	0	Publisher
A AND V PUBLICATIONS	A and V Publications	1526	0	Publisher
THE JAPANESE SKIN CANCER SOCIETY	The Japanese Skin Cancer Society	1525	0	Publisher
THE JAPANESE GEOTECHNICAL SOCIETY	The Japanese Geotechnical Society	1524	0	Publisher
INSTYTUT BADAN LITERACKICH PAN/THE INSTITUTE OF LITERARY RESEARCH PAS	Instytut Badan Literackich PAN/The Institute of Literary Research PAS	1523	0	Publisher
KOREA CONCRETE INSTITUTE	Korea Concrete Institute	1523	0	Publisher
OKAYAMA MEDICAL ASSOCIATION	Okayama Medical Association	1521	0	Publisher
SOCIEDADE BRASILEIRA DE GEOLOGIA	Sociedade Brasileira de Geologia	1521	0	Publisher
FAI-UFSCAR	FAI-UFSCar	1519	0	Publisher
WORLD SCIENTIFIC AND ENGINEERING ACADEMY AND SOCIETY (WSEAS)	World Scientific and Engineering Academy and Society (WSEAS)	1519	0	Publisher
THE KOREAN SOCIETY OF CLOTHING AND TEXTILES	The Korean Society of Clothing and Textiles	1518	0	Publisher
UNIVERSITAS WARMADEWA	Universitas Warmadewa	1518	0	Publisher
EAGE PUBLICATIONS BV	EAGE Publications bv	1516	0	Publisher
UNIVERSIDAD DE SAN MARTIN DE PORRES	Universidad de San Martin de Porres	1515	0	Publisher
VSB - TECHNICAL UNIVERSITY OF OSTRAVA	VSB - Technical University of Ostrava	1515	0	Publisher
FELIX MEINER VERLAG	Felix Meiner Verlag	1514	276	Publisher
NEUROQUANTOLOGY JOURNAL	NeuroQuantology Journal	1514	0	Publisher
COPENHAGEN BUSINESS SCHOOL	Copenhagen Business School	1511	0	Publisher
EDITURA UNIVERSITATII ALEXANDRU IOAN CUZA DIN IASI	Editura Universitatii Alexandru Ioan Cuza din Iasi	1509	0	Publisher
ASSOCIACAO PRUDENTINA DE EDUCACAO E CULTURA (APEC)	Associacao Prudentina de Educacao e Cultura (APEC)	1508	0	Publisher
INSTITUTE OF SLAVIC STUDIES POLISH ACADEMY OF SCIENCES	Institute of Slavic Studies Polish Academy of Sciences	1506	0	Publisher
FUNDACAO SOCIEDADE BRASILEIRA DE PEDIATRIA	Fundacao Sociedade Brasileira de Pediatria	1505	0	Publisher
AMERICAN SOCIETY OF RECLAMATION SCIENCES (ASRS)	American Society of Reclamation Sciences (ASRS)	1504	0	Publisher
UNIVERSIDADE FEDERAL DO PIAUI	Universidade Federal do Piaui	1504	0	Publisher
FACULTAD LATINOAMERICANA DE CIENCIAS SOCIALES, ECUADOR (FLACSO)	Facultad Latinoamericana de Ciencias Sociales, Ecuador (FLACSO)	1503	0	Publisher
RUSSIAN INSTITUTE FOR SCIENTIFIC AND TECHNICAL INFORMATION - VINITI RAS	Russian Institute for Scientific and Technical Information - VINITI RAS	1502	0	Publisher
JAPAN SOCIETY FOR LASER SURGERY AND MEDICINE	Japan Society for Laser Surgery and Medicine	1501	0	Publisher
UNIVERSIDADE CAXIAS DO SUL	Universidade Caxias do Sul	1501	0	Publisher
INTERNATIONAL JOURNAL OF MULTICULTURAL AND MULTIRELIGIOUS UNDERSTANDING (IJMMU)	International Journal of Multicultural and Multireligious Understanding (IJMMU)	1500	0	Publisher
VICTORIA UNIVERSITY OF WELLINGTON LIBRARY	Victoria University of Wellington Library	1500	0	Publisher
ASOSIASI PENELITI DAN TEKNISI KEHUTANAN DAN LINGKUNGAN HIDUP INDONESIA	Asosiasi Peneliti dan Teknisi Kehutanan dan Lingkungan Hidup Indonesia	1499	0	Publisher
BADAN STANDAR, KURIKULUM, DAN ASESMEN PENDIDIKAN	Badan Standar, Kurikulum, dan Asesmen Pendidikan	1497	0	Publisher
OPERATIVE DENTISTRY	Operative Dentistry	1496	0	Publisher
UNIVERSITAS KOMPUTER INDONESIA	Universitas Komputer Indonesia	1496	0	Publisher
UNIVERSITAS TADULAKO	Universitas Tadulako	1496	0	Publisher
BERNOULLI SOCIETY FOR MATHEMATICAL STATISTICS AND PROBABILITY	Bernoulli Society for Mathematical Statistics and Probability	1495	0	Publisher
U-TURN PRESS	U-turn Press	1491	0	Publisher
ORGANISATION FOR ECONOMIC CO-OPERATION AND DEVELOPMENT (OECD)	Organisation for Economic Co-Operation and Development (OECD)	1490	0	Publisher
THE KOREAN INSTITUTE OF POWER ELECTRONICS	The Korean Institute of Power Electronics	1487	0	Publisher
BADAN PENERBITAN FAKULTAS PERTANIAN (BPFP) UNIVERSITAS BENGKULU	Badan Penerbitan Fakultas Pertanian (BPFP) Universitas Bengkulu	1486	0	Publisher
JOURNAL OF ENGINEERING	Journal of Engineering	1486	0	Publisher
REV RENE - REVISTA DA REDE DE ENFERMAGEM DE NORDESTE	Rev Rene - Revista da Rede de Enfermagem de Nordeste	1486	0	Publisher
ASTES JOURNAL	ASTES Journal	1482	0	Publisher
JAPAN SOCIETY FOR CELL BIOLOGY	Japan Society for Cell Biology	1481	0	Publisher
UNIVERSITAS ATMA JAYA YOGYAKARTA	Universitas Atma Jaya Yogyakarta	1480	0	Publisher
E-INTERNATIONAL PUBLISHING HOUSE	e-International Publishing House	1479	0	Publisher
SISTEMA DE BIBLIOTECAS UACH	Sistema de Bibliotecas UACH	1479	0	Publisher
SOCIEDAD PERUANA DE OBSTETRICIA Y GINECOLOGIA	Sociedad Peruana de Obstetricia y Ginecologia	1477	0	Publisher
WHO PRESS	WHO Press	1476	0	Publisher
ITAL PUBLICATION	Ital Publication	1475	0	Publisher
UNIVERSITAS ISLAM KALIMANTAN MAB BANJARMASIN	Universitas Islam Kalimantan MAB Banjarmasin	1475	0	Publisher
IMMANUEL KANT BALTIC FEDERAL UNIVERSITY	Immanuel Kant Baltic Federal University	1473	0	Publisher
UNIVERSIDAD DE SONORA	Universidad de Sonora	1472	0	Publisher
THE JAPANESE LANGUAGE AND LITERATURE ASSOCIATION OF KOREA	The Japanese Language and Literature Association of Korea	1470	0	Publisher
STAIN PONOROGO	STAIN Ponorogo	1469	0	Publisher
THE KOREAN MAGNETICS SOCIETY	The Korean Magnetics Society	1468	0	Publisher
UNIVERSITAS MURIA KUDUS	Universitas Muria Kudus	1466	0	Publisher
IZDATEL'SKII DOM SPEKTR	Izdatel'skii dom Spektr	1465	0	Publisher
INTERNATIONAL SOCIETY OF HISTOLOGY & CYTOLOGY	International Society of Histology & Cytology	1464	0	Publisher
IRKUTSK NATIONAL RESEARCH TECHNICAL UNIVERSITY	Irkutsk National Research Technical University	1460	0	Publisher
KOREAN SOCIETY FOR FOOD SCIENCE OF ANIMAL RESOURCES	Korean Society for Food Science of Animal Resources	1460	0	Publisher
IKIP SILIWANGI BANDUNG	IKIP Siliwangi Bandung	1458	0	Publisher
INTERNATIONAL ACADEMY OF BUSINESS AND ECONOMICS	International Academy of Business and Economics	1458	0	Publisher
UNIVERSIDAD PONTIFICIA COMILLAS	Universidad Pontificia Comillas	1458	0	Publisher
YAROSLAV MUDRYI NATIONAL LAW UNIVERSITY	Yaroslav Mudryi National Law University	1458	0	Publisher
KOREA SOCIETY OF DESIGN TREND	Korea Society of Design Trend	1457	0	Publisher
UNIVERSIDAD PEDAGOGICA NACIONAL	Universidad Pedagogica Nacional	1457	0	Publisher
ORE AND METALS PUBLISHING HOUSE	Ore and Metals Publishing House	1454	0	Publisher
MCGILL UNIVERSITY LIBRARY AND ARCHIVES	McGill University Library and Archives	1451	0	Publisher
UNIVERSIDADE DO PORTO, FACULDADE DE LETRAS	Universidade do Porto, Faculdade de Letras	1451	0	Publisher
FINTECHALLIANCE	FinTechAlliance	1450	0	Publisher
INSTITUTO NACIONAL DE ADMINISTRACION PUBLICA	Instituto Nacional de Administracion Publica	1449	0	Publisher
NOVOSIBIRSK STATE TECHNICAL UNIVERSITY	Novosibirsk State Technical University	1448	0	Publisher
SOCIETY OF GEOMAGNETISM AND EARTH, PLANETARY AND SPACE SCIENCES	Society of Geomagnetism and Earth, Planetary and Space Sciences	1448	0	Publisher
AMERICAN ACADEMY OF IMPLANT DENTISTRY	American Academy of Implant Dentistry	1447	0	Publisher
UNIVERSITAS MERDEKA MALANG	Universitas Merdeka Malang	1447	0	Publisher
INSTITUTE OF PHILOSOPHY, RUSSIAN ACADEMY OF SCIENCES	Institute of Philosophy, Russian Academy of Sciences	1445	0	Publisher
UNIWERSYTET OPOLSKI	Uniwersytet Opolski	1445	0	Publisher
VIRGINIA TECH LIBRARIES	Virginia Tech Libraries	1444	0	Publisher
UDMURT STATE UNIVERSITY	Udmurt State University	1443	0	Publisher
UNIVERSITY OF BAGHDAD COLLEGE OF SCIENCE	University of Baghdad College of Science	1443	0	Publisher
THE JUTENDO MEDICAL JOURNAL	The Jutendo Medical Journal	1441	0	Publisher
PUBLIKASI JURNAL ILMIAH AKADEMIK UNIVERSITAS MUHAMMADIYAH MAKASSAR	Publikasi Jurnal Ilmiah Akademik Universitas Muhammadiyah Makassar	1439	0	Publisher
UNIVERSIDAD CATOLICA SILVA HENRIQUEZ	Universidad Catolica Silva Henriquez	1436	0	Publisher
FSBI RUSSIAN STATE LIBRARY	FSBI Russian State Library	1434	0	Publisher
SOUTH RUSSIAN STATE POLYTECHNIC UNIVERSITY (NPI)	South Russian State Polytechnic University (NPI)	1434	0	Publisher
WORLD JOURNAL OF PHARMACY AND PHARMACEUTICAL SCIENCES	World Journal of Pharmacy and Pharmaceutical Sciences	1434	0	Publisher
KOREA WATER RESOURCES ASSOCIATION	Korea Water Resources Association	1433	0	Publisher
FSAEIHE FAR EASTERN FEDERAL UNIVERSITY (FEFU)	FSAEIHE Far Eastern Federal University (FEFU)	1432	0	Publisher
JOURNAL OF REHABILITATION RESEARCH & DEVELOPMENT	Journal of Rehabilitation Research & Development	1432	0	Publisher
COLEGIO MAYOR DE NUESTRA SENORA DEL ROSARIO	Colegio Mayor de Nuestra Senora del Rosario	1429	0	Publisher
ECONOMIC SCIENCES	Economic Sciences	1429	0	Publisher
JAPANESE ASSOCIATION FOR ORAL BIOLOGY	Japanese Association for Oral Biology	1428	0	Publisher
ACOUSTICAL SOCIETY OF JAPAN	Acoustical Society of Japan	1422	0	Publisher
TURK TARIH KURUMU	TURK TARIH KURUMU	1421	431	Publisher
CENTRO DE ENSINO UNIFICADO DE BRASILIA	Centro de Ensino Unificado de Brasilia	1420	0	Publisher
DNIPRO STATE MEDICAL UNIVERSITY	Dnipro State Medical University	1420	0	Publisher
THE CRYSTALLOGRAPHIC SOCIETY OF JAPAN	The Crystallographic Society of Japan	1419	0	Publisher
UNIWERSYTET EKONOMICZNY W KRAKOWIE - KRAKOW UNIVERSITY OF ECONOMICS	Uniwersytet Ekonomiczny w Krakowie - Krakow University of Economics	1419	0	Publisher
JOURNAL OF CHINESE INTEGRATIVE MEDICINE PRESS	Journal of Chinese Integrative Medicine Press	1418	0	Publisher
SCIK PUBLISHING	SCIK Publishing	1418	0	Publisher
SWETS & ZEITLINGER PUBLISHERS	Swets & Zeitlinger Publishers	1418	0	Publisher
THE MEMBRANE SOCIETY OF JAPAN	The Membrane Society of Japan	1416	0	Publisher
MOSCOW UNIVERSITY PRESS	Moscow University Press	1413	0	Publisher
NATIONAL ASSOCIATION OF SCHOLARS	National Association of Scholars	1413	0	Publisher
THE JAPAN INSTITUTE OF MARINE ENGINEERING	The Japan Institute of Marine Engineering	1413	0	Publisher
UNIVERSIDADE FEDERAL DE RORAIMA	Universidade Federal de Roraima	1411	0	Publisher
SCI FORSCHEN	Sci Forschen	1410	0	Publisher
WATERBIRD SOCIETY	Waterbird Society	1409	0	Publisher
EUROPEAN MEDICAL GROUP	European Medical Group	1407	0	Publisher
CENTER FOR PROMOTING IDEAS	Center for Promoting Ideas	1406	0	Publisher
INTERNATIONAL JOURNAL OF PHARMA AND BIO SCIENCES	International Journal of Pharma and Bio Sciences	1403	0	Publisher
THE KOREAN SOCIETY FOR EARLY CHILDHOOD EDUCATION	The Korean Society for Early Childhood Education	1399	0	Publisher
CONGRESO DE LOS DIPUTADOS	Congreso de los Diputados	1397	0	Publisher
M.V. LOMONOSOV NORTHERN (ARCTIC) FEDERAL UNIVERSITY	M.V. Lomonosov Northern (Arctic) Federal University	1397	0	Publisher
SANATA DHARMA UNIVERSITY	Sanata Dharma University	1397	0	Publisher
LINKOPING UNIVERSITY ELECTRONIC PRESS	Linkoping University Electronic Press	1396	0	Publisher
MISSOURI BOTANICAL GARDEN PRESS	Missouri Botanical Garden Press	1396	0	Publisher
INSPIRA NETWORK GROUP	Inspira Network Group	1395	0	Publisher
EDITORA MV VALERO	Editora MV Valero	1393	0	Publisher
JOURNAL OF ADVANCED MARINE ENGINEERING AND TECHNOLOGY	Journal of Advanced Marine Engineering and Technology	1393	0	Publisher
CABI PUBLISHING	CABI PUBLISHING	1391	245	Publisher
UNIVERSIDAD MILITAR NUEVA GRANADA	Universidad Militar Nueva Granada	1389	0	Publisher
THE UNIVERSITY OF JORDAN	The University of Jordan	1388	0	Publisher
JOURNAL OF CLINICAL AND ANALYTICAL MEDICINE	Journal of Clinical and Analytical Medicine	1387	0	Publisher
KYIV NATIONAL UNIVERSITY OF CONSTRUCTION AND ARCHITECTURE	Kyiv National University of Construction and Architecture	1384	0	Publisher
KAZAN FEDERAL UNIVERSITY	Kazan Federal University	1383	0	Publisher
LLC GORNAYA KNIGA	LLC Gornaya Kniga	1383	0	Publisher
UNIVERSITAS SEMARANG	Universitas Semarang	1383	0	Publisher
UZHHOROD NATIONAL UNIVERSITY	Uzhhorod National University	1383	0	Publisher
IAIN SURAKARTA	IAIN Surakarta	1380	0	Publisher
THE TEXTILE MACHINERY SOCIETY OF JAPAN	The Textile Machinery Society of Japan	1379	0	Publisher
TURKIYE KLINIKLERI	Turkiye Klinikleri	1379	0	Publisher
SOUTHWESTERN ASSOCIATION OF NATURALISTS	Southwestern Association of Naturalists	1377	0	Publisher
THE KOREAN SOCIETY FOR FISHERIES AND MARINE SCIENCES EDUCATION	The Korean Society for Fisheries and Marine Sciences Education	1377	0	Publisher
INSTITUTO TECNOLOGICO DE SANTO DOMINGO (INTEC)	Instituto Tecnologico de Santo Domingo (INTEC)	1376	0	Publisher
UNIVERSITAS MEDAN AREA	Universitas Medan Area	1376	0	Publisher
JAPAN AUDIOLOGICAL SOCIETY	Japan Audiological Society	1375	0	Publisher
MATHEMATICAL INSTITUTE, TOHOKU UNIVERSITY	Mathematical Institute, Tohoku University	1375	0	Publisher
KLAIPEDA UNIVERSITY PRESS	Klaipeda University Press	1374	0	Publisher
SALESIAN POLYTECHNIC UNIVERSITY OF ECUADOR	Salesian Polytechnic University of Ecuador	1374	0	Publisher
UNIVERSIDAD NACIONAL DE TRUJILLO	Universidad Nacional de Trujillo	1374	0	Publisher
KOREAN DIABETES ASSOCIATION	Korean Diabetes Association	1372	0	Publisher
THE PERMANENTE FEDERATION	The Permanente Federation	1372	0	Publisher
THE UNIVERSITY OF OCCUPATIONAL AND ENVIRONMENTAL HEALTH, JAPAN	The University of Occupational and Environmental Health, Japan	1372	0	Publisher
SAE PUBLICATIONS	SAE Publications	1371	0	Publisher
INTERNATIONAL MEDICAL PUBLISHER (FUNDACION DE NEUROCIENCIAS)	International Medical Publisher (Fundacion de Neurociencias)	1370	0	Publisher
INTERNATIONAL MOUNTAIN SOCIETY (IMS) AND UNITED NATIONS UNIVERSITY	International Mountain Society (IMS) and United Nations University	1368	0	Publisher
ANNALS OF FAMILY MEDICINE	Annals of Family Medicine	1367	0	Publisher
SIGMA (SYMMETRY, INTEGRABILITY AND GEOMETRY: METHODS AND APPLICATION)	SIGMA (Symmetry, Integrability and Geometry: Methods and Application)	1367	0	Publisher
AHS INTERNATIONAL DBA VERTICAL FLIGHT SOCIETY	AHS International dba Vertical Flight Society	1365	0	Publisher
GLOBAL ACADEMIC EXCELLENCE (M) SDN BHD	Global Academic Excellence (M) Sdn Bhd	1365	0	Publisher
OOO CENTR NAUCNYH I OBRAZOVATELNYH PROEKTOV	OOO Centr naucnyh i obrazovatelnyh proektov	1364	0	Publisher
AMERICAN SOCIETY FOR PHOTOGRAMMETRY AND REMOTE SENSING	American Society for Photogrammetry and Remote Sensing	1361	0	Publisher
THE BELGIAN MATHEMATICAL SOCIETY	The Belgian Mathematical Society	1360	0	Publisher
PUBLIKASI INDONESIA	Publikasi Indonesia	1357	0	Publisher
ENGINEERING, TECHNOLOGY & APPLIED SCIENCE RESEARCH	Engineering, Technology & Applied Science Research	1354	0	Publisher
UNIVERSIDAD DE ALCALA	Universidad de Alcala	1353	0	Publisher
UNIVERSITAS NEGERI GORONTALO	Universitas Negeri Gorontalo	1353	0	Publisher
FUNDACIO PER LA UNIVERSITAT OBERTA DE CATALUNYA	Fundacio per la Universitat Oberta de Catalunya	1352	0	Publisher
KARABUK UNIVERSITY	Karabuk University	1351	0	Publisher
UNIVERSITY OF SLAVONSKI BROD, MECHANICAL ENGINEERING FACULTY IN SLAVONSKI BROD	University of Slavonski Brod, Mechanical Engineering Faculty in Slavonski Brod	1351	0	Publisher
INTERNATIONAL SOCIETY OF ARBORICULTURE	International Society of Arboriculture	1350	0	Publisher
NATIONAL RESEARCH MORDOVIA STATE UNIVERSITY MRSU	National Research Mordovia State University MRSU	1350	0	Publisher
ROUTE EDUCATIONAL AND SOCIAL SCIENCE JOURNAL	Route Educational and Social Science Journal	1348	0	Publisher
THE JAPAN FLUID POWER SYSTEMS SOCIETY	The Japan Fluid Power Systems Society	1348	0	Publisher
FEDERAL STATE BUDGETARY EDUCATIONAL INSTITUTION OF HIGHER EDUCATION «MOSCOW PEDAGOGICAL STATE UNIVERSITY» (MPGU)	Federal State Budgetary Educational Institution of Higher Education «Moscow Pedagogical State University» (MPGU)	1346	0	Publisher
MEDIAR PRESS	Mediar Press	1345	0	Publisher
IAIN TULUNGAGUNG	IAIN Tulungagung	1343	0	Publisher
THE CONVERGENT RESEARCH SOCIETY AMONG HUMANITIES, SOCIOLOGY, SCIENCE, AND TECHNOLOGY	The Convergent Research Society Among Humanities, Sociology, Science, and Technology	1342	0	Publisher
FINNISH ZOOLOGICAL AND BOTANICAL PUBLISHING BOARD	Finnish Zoological and Botanical Publishing Board	1341	0	Publisher
MATTIOLI1885	Mattioli1885	1341	0	Publisher
THE INDIAN SOCIETY OF AGRONOMY	The Indian Society of Agronomy	1340	0	Publisher
INSTITUTO EDUCACIONAL PIRACICABANO DA IGREJA METODISTA	Instituto Educacional Piracicabano da Igreja Metodista	1339	0	Publisher
SADA INSTITUTE	Sada Institute	1339	0	Publisher
SOCIETY OF SOUTHWESTERN ENTOMOLOGISTS	Society of Southwestern Entomologists	1338	0	Publisher
JAMES NICHOLAS PUBLISHERS	James Nicholas Publishers	1336	0	Publisher
LAPLAGE EM REVISTA	Laplage em Revista	1335	0	Publisher
PROFESSIONALS PUBLICATIONS	Professionals Publications	1335	0	Publisher
SALAHADDIN UNIVERSITY - ERBIL	Salahaddin University - Erbil	1334	0	Publisher
SCIENCE AND EDUCATION PUBLISHING	Science and Education Publishing	1332	0	Publisher
COMPLEXO DE ENSINO SUPERIOR MERIDIONAL S.A.	Complexo de Ensino Superior Meridional S.A.	1330	0	Publisher
LPPM UNIVERSITAS MUHAMMADIYAH SEMARANG	LPPM Universitas Muhammadiyah Semarang	1327	0	Publisher
FINANCIAL UNIVERSITY UNDER THE GOVERNMENT OF THE RUSSIAN FEDERATION	Financial University under the Government of the Russian Federation	1323	0	Publisher
SCIENCE AND EDUCATION OF THE BAUMAN MSTU	Science and Education of the Bauman MSTU	1323	0	Publisher
TYUMEN STATE UNIVERSITY	Tyumen State University	1323	0	Publisher
INSTITUTE OF ARCHAEOLOGY AND ETHNOGRAPHY SB RAS	Institute of Archaeology and Ethnography SB RAS	1320	0	Publisher
UNIVERSITAS BANGKA BELITUNG	Universitas Bangka Belitung	1319	0	Publisher
OAIMDD - ECOZONE PUBLISHING HOUSE	OAIMDD - EcoZone Publishing House	1318	0	Publisher
SAMARA STATE UNIVERSITY OF SOCIAL SCIENCES AND EDUCATION	Samara State University of Social Sciences and Education	1315	0	Publisher
UKRAINIAN ASSOCIATION OF RELIGION RESEARCHERS	Ukrainian Association of Religion Researchers	1315	0	Publisher
THE KOREAN SOCIETY OF FOOD PRESERVATION	The Korean Society of Food Preservation	1313	0	Publisher
BIOPHYSICAL SOCIETY OF JAPAN	Biophysical Society of Japan	1312	0	Publisher
UNIVERSITY OF ILLINOIS LIBRARIES	University of Illinois Libraries	1312	0	Publisher
TSNS INTERAKTIV PLUS	TSNS Interaktiv Plus	1309	0	Publisher
VALPARAISO UNIVERSITY	Valparaiso University	1308	0	Publisher
BUCHAREST UNIVERSITY OF ECONOMIC STUDIES	Bucharest University of Economic Studies	1307	0	Publisher
UNIVERSA BV	Universa BV	1306	0	Publisher
FEDERACION COLOMBIANA DE OBSTETRICIA Y GINECOLOGIA	Federacion Colombiana de Obstetricia y Ginecologia	1305	0	Publisher
ASIAN SPINE JOURNAL (ASJ)	Asian Spine Journal (ASJ)	1303	0	Publisher
KURUME MEDICAL JOURNAL	Kurume Medical Journal	1302	0	Publisher
RIDWAN INSTITUTE	Ridwan Institute	1302	0	Publisher
UNIVERSIDAD DE HUELVA	Universidad de Huelva	1302	0	Publisher
CENTIVENS INSTITUTE OF INNOVATIVE RESEARCH	Centivens Institute of Innovative Research	1300	0	Publisher
CENTRO DE ESTUDIOS POLITICOS Y CONSTITUCIONALES	Centro de Estudios Politicos y Constitucionales	1300	0	Publisher
INONU UNIVERSITY	Inonu University	1299	0	Publisher
THE EDITORIAL OFFICE OF GUT AND LIVER	The Editorial Office of Gut and Liver	1299	0	Publisher
UNIVERSIDAD DE LOS LAGOS, CHILE	Universidad de Los Lagos, Chile	1298	0	Publisher
UNIVERSIDAD INDUSTRIAL DE SANTANDER	Universidad Industrial de Santander	1298	0	Publisher
OB'EDINENNAYA REDAKCYA OOO	Ob'edinennaya Redakcya OOO	1297	0	Publisher
HORTICULTURAL RESEARCH INSTITUTE	Horticultural Research Institute	1296	0	Publisher
JAPANESE ASSOCIATION OF REHABILITATION MEDICINE	Japanese Association of Rehabilitation Medicine	1296	0	Publisher
AMERICAN ENTOMOLOGICAL SOCIETY	American Entomological Society	1295	0	Publisher
IBIMA PUBLISHING	IBIMA Publishing	1295	0	Publisher
UNIVERSITATEA SAPIENTIA DIN MUNICIPIUL CLUJ-NAPOCA	Universitatea Sapientia din municipiul Cluj-Napoca	1295	0	Publisher
WYDAWNICTWO SIGMA-NOT	Wydawnictwo SIGMA-NOT	1295	0	Publisher
CRUZEIRO DO SUL EDUCACIONAL	Cruzeiro do Sul Educacional	1294	0	Publisher
SOCIEDAD ESPANOLA DE PATOLOGIA DIGESTIVA (SEPD)	Sociedad Espanola de Patologia Digestiva (SEPD)	1290	0	Publisher
THE JAPAN SOCIETY OF HIGH PRESSURE SCIENCE AND TECHNOLOGY	The Japan Society of High Pressure Science and Technology	1290	0	Publisher
THE JAPANESE SOCIETY FOR MEDICAL MYCOLOGY	The Japanese Society for Medical Mycology	1289	0	Publisher
BRITISH INSTITUTE OF NON-DESTRUCTIVE TESTING (BINDT)	British Institute of Non-Destructive Testing (BINDT)	1288	0	Publisher
THE ASSOCIATION OF NORTH-EAST ASIAN CULTURES	The Association of North-East Asian Cultures	1288	0	Publisher
CANTONAL AND UNIVERSITY LIBRARY FRIBOURG	Cantonal and University Library Fribourg	1287	0	Publisher
UNIVERSIDAD LOYOLA ANDALUCIA	Universidad Loyola Andalucia	1285	0	Publisher
POLITECHNIKA WROCLAWSKA OFICYNA WYDAWNICZA	Politechnika Wroclawska Oficyna Wydawnicza	1284	0	Publisher
KARAGANDY UNIVERSITY OF THE NAME OF ACADEMICIAN E.A. BUKETOV	Karagandy University of the name of academician E.A. Buketov	1283	0	Publisher
HARD PUBLISHING COMPANY	HARD Publishing Company	1280	0	Publisher
AI ACCESS FOUNDATION	AI ACCESS FOUNDATION	1278	1299	Publisher
POLSKIE TOWARZYSTWO KARDIOLOGICZNE	Polskie Towarzystwo Kardiologiczne	1278	0	Publisher
JAPAN SECTION OF THE REGIONAL SCIENCE ASSOCIATION INTERNATIONAL	Japan Section of the Regional Science Association International	1277	0	Publisher
FEDERAL CENTER OF THEORETICAL AND APPLIED SOCIOLOGY OF THE RUSSIAN ACADEMY OF SCIENCES (FCTAS RAS)	Federal Center of Theoretical and Applied Sociology of the Russian Academy of Sciences (FCTAS RAS)	1275	0	Publisher
ERCIYES UNIVERSITESI	Erciyes Universitesi	1274	0	Publisher
INSTITUT AGAMA ISLAM NEGERI MADURA	Institut Agama Islam Negeri Madura	1273	0	Publisher
THE JAPANESE SOCIETY OF FISH PATHOLOGY	The Japanese Society of Fish Pathology	1273	0	Publisher
LONGDOM GROUP	Longdom Group	1272	0	Publisher
AFRICA HEALTH RESEARCH ORGANIZATION	Africa Health Research Organization	1269	0	Publisher
AMERICAN MOSQUITO CONTROL ASSOCIATION	American Mosquito Control Association	1269	0	Publisher
ESCOLA NACIONAL DE ADMINISTRACAO PUBLICA (ENAP)	Escola Nacional de Administracao Publica (ENAP)	1268	0	Publisher
EUROPEAN PUBLISHING	EUROPEAN PUBLISHING	1268	476	Publisher
GRUPPO ITALIANO FRATTURA	Gruppo Italiano Frattura	1268	0	Publisher
SEL'SKOKHOZYAISTVENNAYA BIOLOGIYA EDITORIAL OFFICE (SBEO), NPO	Sel'skokhozyaistvennaya Biologiya Editorial Office (SBEO), NPO	1267	0	Publisher
TOKYO INSTITUTE OF TECHNOLOGY, DEPARTMENT OF MATHEMATICS	Tokyo Institute of Technology, Department of Mathematics	1267	0	Publisher
GRUPO VERDE DE AGROECOLOGIA E ABELHAS	Grupo Verde de Agroecologia e Abelhas	1266	0	Publisher
RUSSIAN VRACH, PUBLISHING HOUSE	Russian Vrach, Publishing House	1265	0	Publisher
SIBERIAN ACADEMIC BOOK	Siberian Academic Book	1265	0	Publisher
IAEME PUBLICATION CHENNAI	IAEME Publication Chennai	1262	0	Publisher
THE KOREAN SOCIETY OF GASTROENTEROLOGY	The Korean Society of Gastroenterology	1262	0	Publisher
UNIVERSIDAD DEL BIO BIO	Universidad del Bio Bio	1262	0	Publisher
UNIVERSIDAD DEL ZULIA	Universidad del Zulia	1262	0	Publisher
CAN THO UNIVERSITY	Can Tho University	1258	0	Publisher
JAPANESE SOCIETY FOR HYGIENE	Japanese Society for Hygiene	1258	0	Publisher
UNIVERSIDAD DE SANTIAGO DE COMPOSTELA	Universidad de Santiago de Compostela	1258	0	Publisher
KOREAN NEUROPSYCHIATRIC ASSOCIATION	Korean Neuropsychiatric Association	1253	0	Publisher
KOREAN SOCIETY OF OBSTETRICS AND GYNECOLOGY	Korean Society of Obstetrics and Gynecology	1253	0	Publisher
TAMKANG JOURNAL OF MATHEMATICS	Tamkang Journal of Mathematics	1252	0	Publisher
UNIVERSITY OF ZILINA	University of Zilina	1250	0	Publisher
INTERNATIONAL ASSOCIATION FOR COMPUTER INFORMATION	International Association for Computer Information	1249	0	Publisher
JOURNAL OF MARINE RESEARCH/YALE	Journal of Marine Research/Yale	1249	0	Publisher
(XIAMEN: DIANHUAXUE BIANJIBU) EDITORIAL OFFICE OF JOURNAL OF ELECTROCHEMISTRY, XIAMEN UNIVERSITY	(Xiamen: Dianhuaxue Bianjibu) Editorial Office of Journal of Electrochemistry, Xiamen University	1248	0	Publisher
EDITORIAL DE LA FACULTAD DE FILOSOFIA Y LETRAS - UNIVERSIDAD DE BUENOS AIRES	Editorial de la Facultad de Filosofia y Letras - Universidad de Buenos Aires	1248	0	Publisher
UNIWERSYTET PRZYRODNICZY W POZNANIU (POZNAN UNIVERSITY OF LIFE SCIENCES)	Uniwersytet Przyrodniczy w Poznaniu (Poznan University of Life Sciences)	1248	0	Publisher
STKIP PGRI SUMATERA BARAT	STKIP PGRI Sumatera Barat	1247	0	Publisher
DEFENCE SCIENTIFIC INFORMATION AND DOCUMENTATION CENTRE	Defence Scientific Information and Documentation Centre	1245	0	Publisher
GLOBAL RESEARCH & DEVELOPMENT SERVICES	Global Research & Development Services	1245	0	Publisher
THE WORLD ACADEMY OF RESEARCH IN SCIENCE AND ENGINEERING	The World Academy of Research in Science and Engineering	1245	0	Publisher
CUKUROVA MEDICAL JOURNAL	Cukurova Medical Journal	1244	0	Publisher
BIOMED RESEARCH PUBLISHERS	BioMed Research Publishers	1243	0	Publisher
NATIONAL RESEARCH TOMSK POLYTECHNIC UNIVERSITY	National Research Tomsk Polytechnic University	1242	0	Publisher
PEN ACADEMIC PUBLISHING	Pen Academic Publishing	1242	0	Publisher
KOREAN INSTITUTE OF INFORMATION TECHNOLOGY	Korean Institute of Information Technology	1241	0	Publisher
PUBLISHING HOUSE BALTIJA PUBLISHING	Publishing House Baltija Publishing	1241	0	Publisher
MICHIGAN MATHEMATICAL JOURNAL	MICHIGAN MATHEMATICAL JOURNAL	1240	1669	Publisher
NATIONAL UNIVERSITY - ODESSA LAW ACADEMY	National University - Odessa Law Academy	1240	0	Publisher
OMNIA PUBLISHER SL	Omnia Publisher SL	1239	0	Publisher
REVIEW OF AFRICAN POLITICAL ECONOMY	Review of African Political Economy	1239	0	Publisher
THE SOCIETY OF LAPAROSCOPIC AND ROBOTIC SURGEONS	The Society of Laparoscopic and Robotic Surgeons	1238	0	Publisher
ANU PRESS	ANU PRESS	1237	145	Publisher
ASTRAKHAN STATE TECHNICAL UNIVERSITY	Astrakhan State Technical University	1237	0	Publisher
KOREAN ASSOCIATION OF INTERNATIONAL STUDIES	Korean Association of International Studies	1237	0	Publisher
UNIVERSIDAD RICARDO PALMA	Universidad Ricardo Palma	1237	0	Publisher
UNIVERSITAS MUHAMMADIYAH SURABAYA	Universitas Muhammadiyah Surabaya	1236	0	Publisher
AMERICAN ARACHNOLOGICAL SOCIETY	American Arachnological Society	1234	0	Publisher
THE ASSOCIATION OF JAPANESE GEOGRAPHERS	The Association of Japanese Geographers	1234	0	Publisher
GALORE KNOWLEDGE PUBLICATION	Galore Knowledge Publication	1233	0	Publisher
KALMYK INSTITUTE FOR HUMANITIES OF THE RAS	Kalmyk Institute for Humanities of the RAS	1233	0	Publisher
UNIVERSITAS HAMZANWADI	Universitas Hamzanwadi	1233	0	Publisher
YEREVAN STATE UNIVERSITY	Yerevan State University	1233	0	Publisher
KOREAN FLUID MACHINERY ASSOCIATION	Korean Fluid Machinery Association	1232	0	Publisher
JAPANESE SOCIETY OF MICROBIAL ECOLOGY	Japanese Society of Microbial Ecology	1230	0	Publisher
NATURAL SCIENCES PUBLISHING	Natural Sciences Publishing	1230	0	Publisher
UNIVERSITAS NUSANTARA PGRI KEDIRI	Universitas Nusantara PGRI Kediri	1230	0	Publisher
AKADEMIA ZAMOJSKA	Akademia Zamojska	1226	0	Publisher
NAKSH SOLUTIONS	Naksh Solutions	1226	0	Publisher
WEST INDIAN MEDICAL JOURNAL	West Indian Medical Journal	1225	0	Publisher
NEW DELHI PUBLISHERS	New Delhi Publishers	1224	0	Publisher
TOKYO JOURNAL OF MATHEMATICS	Tokyo Journal of Mathematics	1224	0	Publisher
REVISTA IBERO-AMERICANA DE ESTUDOS EM EDUCACAO	Revista Ibero-Americana de Estudos em Educacao	1223	0	Publisher
AMERICAN JOURNAL OF SCIENCE (AJS)	American Journal of Science (AJS)	1222	0	Publisher
UNIVERSIDAD AUTONOMA CHAPINGO	Universidad Autonoma Chapingo	1221	0	Publisher
JAPAN SOCIETY OF TRANSFUSION MEDICINE AND CELL THERAPY	Japan Society of Transfusion Medicine and Cell Therapy	1220	0	Publisher
ISTANBUL AYDIN UNIVERSITY	Istanbul Aydin University	1219	0	Publisher
UNIVERSIDADE TIRADENTES	Universidade Tiradentes	1219	0	Publisher
VEREINIGUNG ZUR KRITIK DER POLITISCHEN OKONOMIE E.V.	Vereinigung zur Kritik der politischen Okonomie e.V.	1219	0	Publisher
KOMAROV BOTANICAL INSTITUTE OF THE RUSSIAN ACADEMY OF SCIENCES	Komarov Botanical Institute of the Russian Academy of Sciences	1217	0	Publisher
INSTITUTO ADOLFO LUTZ	Instituto Adolfo Lutz	1216	0	Publisher
KMK SCIENTIFIC PRESS	KMK Scientific Press	1215	0	Publisher
INTERNATIONAL JOURNAL OF RENEWABLE ENERGY RESEARCH	International Journal of Renewable Energy Research	1214	0	Publisher
ITALIAN SOCIETY OF SIVILCULTURE AND FOREST ECOLOGY (SISEF)	Italian Society of Sivilculture and Forest Ecology (SISEF)	1214	0	Publisher
JAPAN INSTITUTE OF ELECTRONICS PACKAGING	Japan Institute of Electronics Packaging	1212	0	Publisher
JAPANESE SOCIETY OF TOXICOLOGIC PATHOLOGY	Japanese Society of Toxicologic Pathology	1212	0	Publisher
JOURNAL OF PURE AND APPLIED MICROBIOLOGY	Journal of Pure and Applied Microbiology	1211	0	Publisher
UNIVERSIDAD FRANCISCO DE PAULA SANTANDER	Universidad Francisco de Paula Santander	1210	0	Publisher
JAPAN SOCIETY FOR ORIENTAL MEDICINE	Japan Society for Oriental Medicine	1208	0	Publisher
THE ARAB JOURNAL OF SCIENCES AND RESEARCH PUBLISHING	The Arab Journal of Sciences and Research Publishing	1208	0	Publisher
INSTITUT SENI INDONESIA YOGYAKARTA	Institut Seni Indonesia Yogyakarta	1207	0	Publisher
RADCLIFFE CARDIOLOGY	Radcliffe Cardiology	1206	0	Publisher
CHERNIHIV POLYTECHNIC NATIONAL UNIVERSITY	Chernihiv Polytechnic National University	1205	0	Publisher
TURKISH SOCIETY OF CARDIOLOGY	Turkish Society of Cardiology	1203	0	Publisher
UNIVERSITAT ROVIRA I VIRGILI	Universitat Rovira I Virgili	1202	0	Publisher
SOCIETY OF AGRICULTURAL METEOROLOGY OF JAPAN	Society of Agricultural Meteorology of Japan	1200	0	Publisher
INSTITUTE OF KNOWLEDGE MANAGEMENT (PUBLICATIONS)	Institute of Knowledge Management (Publications)	1198	0	Publisher
UNIVERSIDAD DE SAN BUENAVENTURA	Universidad de San Buenaventura	1198	0	Publisher
AL-AZHAR UNIVERSITY	Al-Azhar University	1197	0	Publisher
NATIONAL PEDAGOGICAL DRAGOMANOV UNIVERSITY	National Pedagogical Dragomanov University	1196	0	Publisher
INTERNATIONAL JOURNAL OF SCIENTIFIC AND RESEARCH PUBLICATIONS (IJSRP)	International Journal of Scientific and Research Publications (IJSRP)	1195	0	Publisher
ABC JOURNALS	ABC Journals	1192	0	Publisher
[truncated: 26,734 more rows]
